# Supplementary material for: Exploring the effects of dietary methionine supplementation on European seabass mucosal immune responses against Tenacibaculum maritimum
Source: Front Immunol. 2025 Jan 22;16:1513516. doi: 10.3389/fimmu.2025.1513516 (PMC11794538; doi:10.3389/fimmu.2025.1513516)
Supplement: Supplementary file 2 [file Table2.xlsx]

## Sheet: Predicted proteins
Gene_ID	Predicted protein_Name	Predicted protein_Description	Max score	Total score	Query cover	E value	Per. Ident	Accession number
ENSDLAG00005014898	cc2	CC chemokine 2	229	229	0.99	2e-76	1	CAM32189.1
ENSDLAG00005007992	ccl19	C-C motif chemokine 19-like	196	196	0.98	4e-63	1	XP_051279323.1
ENSDLAG00005020004	cc-ck3	CC chemokine CK3	174	174	0.78	1e-53	0.7925	ADE58986.1
ENSDLAG00005014751	cxcl18b	chemokine (C-X-C motif) ligand 18b	236	236	0.55	7e-77	1	XP_051242158.1
ENSDLAG00005004651	dic	dicentracin	161	161	0.74	3e-49	1	XP_051265757.1
ENSDLAG00005030350	gcsf	granulocyte colony-stimulating factor-like	325	325	0.99	2e-110	0.7619	XP_020482552.1
ENSDLAG00005034465	IL-17c	interleukin-17C	330	330	0.99	8e-114	1	XP_051234429.1
ENSDLAG00005000925	IL-17f	interleukin-17 F	331	331	0.99	3e-114	1	AIK66540.1
ENSDLAG00005010439	IL-8	interleukin-8	216	216	0.67	7e-70	1	XP_051277721.1
ENSDLAG00005014206	IL-8	interleukin-8	122	122	1	2e-34	1	XP_051240646.1
ENSDLAG00005000539	nk-lysin	antimicrobial peptide NK-lysin-like	270	270	0.99	4e-91	1	XP_051246637.1
ENSDLAG00005000512	psapl1	Prosaposin-like isoform X1	278	278	0.99	5e-94	1	XP_051246611.1
ENSDLAG00005001302	wnt2b	protein Wnt-2b-A	688	688	0.86	0	1	XP_051280103.1
ENSDLAG00005001356	myl2	myosin regulatory light chain 2, ventricular/cardiac muscle isoform	345	345	0.99	1e-119	1	XP_035517828.1
ENSDLAG00005001491	stc2a	stanniocalcin-2a	587	587	0.99	0	1	XP_051275184.1
ENSDLAG00005001556	hamp1	hepcidin-1	189	189	0.98	2e-60	1	XP_051263751.1
ENSDLAG00005005252	hamp2	hepcidin isoform X7	182	182	0.47	6e-56	1	XP_051261690.1
ENSDLAG00005005513	hcea	high choriolytic enzyme 1-like isoform X2	541	541	0.99	0	1	XP_051235000.1
ENSDLAG00005007722	alox15b	polyunsaturated fatty acid lipoxygenase ALOX15B-like isoform X1	1285	1285	0.99	0	0.9414	XP_051241515.1
ENSDLAG00005009284	plxna2	plexin-A2-like	3452	3452	0.99	0	0.9107	XP_051269590.1
ENSDLAG00005009944	ppfia3	liprin-alpha-3-like isoform X2	2472	2472	0.99	0	1	XP_051274085.1
ENSDLAG00005010822	ccn3	CCN family member 3-like	728	728	0.99	0	1	XP_051263821.1
ENSDLAG00005011609	mxra5	matrix-remodeling-associated protein 5-like	3434	6101	0.99	0	0.9977	XP_051258683.1
ENSDLAG00005011706	col2a1b	collagen, type II, alpha 1b isoform X1	2710	2710	0.99	0	1	XP_051270242.1
ENSDLAG00005014333	cxcr2	C-X-C chemokine receptor type 2-like	734	734	0.99	0	1	XP_051283169.1
ENSDLAG00005015840		DELTA-sagatoxin-Srs1a-like	254	254	0.84	3e-83	0.7857	XP_051249633.1
ENSDLAG00005017326	adam11	disintegrin and metalloproteinase domain-containing protein 11-like isoform X1	1662	1662	0.99	0	1	XP_051243739.1
ENSDLAG00005018313	IL-22	interleukin-22	403	403	0.99	1e-141	1	XP_004602859.2
ENSDLAG00005018522	fstl1	follistatin-related protein 1-like	604	604	0.99	0	1	XP_051281824.1
ENSDLAG00005019317	ccn1	CCN family member 1-like	742	742	0.99	0	1	XP_051240188.1
ENSDLAG00005021570	lep	leptin isoform X1	387	387	0.99	2e-135	1	XP_051236740.1
ENSDLAG00005021841	acss2	acetyl-coenzyme A synthetase 2-like, mitochondrial isoform X1	1409	1409	0.9	0	1	XP_051263878.1
ENSDLAG00005021914		uncharacterized protein LOC127377754	2550	2550	0.99	0	1	XP_051281872.1
ENSDLAG00005023578	ttn	titin	1523	2840	0.99	0	0.94	XP_051250127.1
ENSDLAG00005024348		transcription factor 15-like isoform X1	378	378	0.99	3e-132	1	XP_035518751.1
ENSDLAG00005025046	tnc	tenascin isoform X2	862	1283	0.98	0	0.9654	XP_051246568.1
ENSDLAG00005025199		uncharacterized protein LOC127352058	1854	1854	0.91	0	1	XP_051236125.1
ENSDLAG00005027303	muc5ac	mucin-5AC isoform X1	901	901	0.99	0	0.8918	XP_051246567.1
ENSDLAG00005027403	tagln3	transgelin-3b	409	409	0.99	1e-143	0.9614	XP_051266468.1
ENSDLAG00005027872		E3 ubiquitin-protein ligase TRIM39-like	1145	1145	0.99	0	1	XP_051285387.1
ENSDLAG00005028074		hepcidin-like	164	164	0.73	5e-50	0.9512	XP_035528712.1
ENSDLAG00005030849		uncharacterized protein LOC127363909 isoform X1	490	490	0.99	8e-175	1	XP_051256823.1
ENSDLAG00005034786	myod1	myoblast determination protein 1 homolog	555	555	0.99	0	1	XP_051236331.1
ENSDLAG00005028942	il1rl	interleukin-1 receptor-like 1 isoform X1	988	988	0.99	0	0.8781	XP_035531907.1
