# Supplementary material for: Exploring the effects of dietary methionine supplementation on European seabass mucosal immune responses against Tenacibaculum maritimum
Source: Front Immunol. 2025 Jan 22;16:1513516. doi: 10.3389/fimmu.2025.1513516 (PMC11794538; doi:10.3389/fimmu.2025.1513516)
Supplement: Supplementary file 3 [file Table3.xlsx]

## Sheet: Data
Phenotype	WBC	RBC	Haematocrit	Haemoglobin	MCH	MCV	MCHC	Thrombocytes	Lymphocytes	Monocytes	Neutrophils	cd209c_hk	cd8β_hk	mmp9_hk	sms_hk	il8_hk	tgfβ_hk	il-1β_hk	nfkb_hk	tnfα_hk	il6_hk	Peroxidase_mucus	Protease_mucus	IgM_mucus	Lysozyme_mucus	LPO_gut	CAT_gut
MET2_0h	5.53	1.64	13	0.87	5.52	170.58	2.99	4.09	1.38	0.06	0.08	0.231782	1.33033	0.65092	0.401021	0.854636	0.586847	1.08132	0.382357	0.779314	0.501942	29.6369	1.06874	0.008	4.03345	61.2991	60.1058
MET2_0h	4.9	0.95	26	0.649603	6.83793	273.684	2.49847	4.09	1.38	0.06	0.08	0.506837	2.31697	0.611198	0.62732	0.369256	0.565476	1.48599	0.643015	1.33166	0.682201	23.837	1.166	0.028	3.615	81.9876	56.7725
MET2_0h	5.53	1.64	21	0.87	5.52	170.58	2.99	4.09	1.38	0.06	0.08	0.45	2.43	0.72	0.76	1.17	0.84	1.25	0.72	0.99	0.91	23.837	1.166	0.028	3.615	78.2841	56.0758
CTRL_0h	3.9	1.29	30	0.821197	6.36587	232.558	2.73732	4.13	1.1	0.06	0.08	0.402521	2.96136	1.00076	1.00924	1.20315	0.604744	2.85699	0.70916	0.605179	0.795089	38.9641	1.28735	0.044	11.4221	81.2214	72.037
CTRL_0h	4.1	1.87	45	0.95602	5.11241	240.642	2.12449	4.13	1.1	0.06	0.08	0.767121	1.12859	2.13244	2.30746	3.45993	0.898563	2.95601	1.33029	0.707986	0.853558	26.3537	1.385	0.021	6.016	67.1736	68.2804
CTRL_0h	4.8	1.89	30	0.58832	3.1128	158.73	1.96107	3.288	1.08	0.12	0.156	0.77	1.32	1.21	1.13	1.35	1.05	1.4	1.02	0.71	0.85	26.3537	1.385	0.021	6.016	89.352	57.209
MET3_0h	4.9	1.55	25	0.857967	5.53527	161.29	3.43187	2.8175	1.764	0.1225	0.098	5.53874	1.30725	0.653273	0.54337	0.777828	0.592745	0.538915	0.700628	0.93303	0.934434	23.5744	1.02016	0.0308333	6.79691	54.6584	64.0476
MET3_0h	6	1.12	28	0.88248	7.87929	250	3.15171	3.76119	1.9403	0.149254	0.0742556	2.03696	0.379188	0.269639	0.534823	0.550614	0.322933	0.362884	0.329764	0.699737	0.506888	23.5744	0.955	0.031	6.797	64.6195	75.291
MET3_0h	5.7	1.25	37	0.747657	5.98125	296	2.02069	3.97015	1.44627	0.113433	0.0846514	2.09	0.8	1.16	0.68	0.92	0.78	2.14	0.66	0.75	0.78	23.5744	0.955	0.031	6.797	77.6456	61.0802
MET3_0h	3.8	0.37	21	0.306417	8.28153	215.54	1.45913	2.546	1.159	0.038	0.0285	0.777178	0.974642	1.48238	0.546773	1.04189	0.619134	4.91005	0.519133	0.85628	0.608401	17.1488	1.14161	0.0266667	4.03541	75.6023	67.1164
MET3_0h	5.5	1.22	33	0.600577	5.79	270.492	1.81993	3.75743	1.14356	0.163366	0.215665	0.65972	0.804352	0.615382	0.586761	0.574849	0.414104	3.00362	0.350706	0.718377	0.57422	23.5744	0.955	0.031	6.797	82.7538	59.8677
MET3_0h	6.8	1.3	30	0.931507	7.16544	230.769	3.10502	4.9393	1.55622	0.202985	0.0504938	2.09	0.8	1.16	0.68	0.92	0.78	2.14	0.66	0.75	0.78	23.5744	0.955	0.031	6.797	77.6456	61.0802
MET2_0h	7.5	1.73	27	0.637347	3.68408	156.069	2.36054	4.81343	2.53731	0.0373134	0.0556917	0.499053	0.309532	0.517729	0.94197	1.04495	0.876156	1.2451	0.950281	1.98296	1.41868	18.7982	1.48166	0.037	1.79007	75.8577	50.6878
MET2_0h	4.2	1.39	19	0.69863	5.02612	136.691	3.677	3.05075	1.04478	0.0208955	0.0415831	0.398171	3.59359	0.957978	0.741128	2.11521	1.11564	0.986046	0.650548	0.457486	0.644535	23.837	1.166	0.028	3.615	85.8188	52.9101
MET2_0h	6.9	2.39	28	0.986662	4.12829	117.155	3.52379	4.54307	2.01535	0.102475	0.118371	0.45	2.43	0.72	0.76	1.17	0.84	1.25	0.72	0.99	0.91	23.837	1.166	0.028	3.615	78.2841	56.0758
MET3_0h	5.64	1.31	22	0.14708	5.79	215.54	0.668545	3.82	1.51	0.12	0.1	1.37618	0.709097	2.14275	0.721734	1.65997	1.43114	1.29676	1.05891	0.564774	0.977432	30	0.704396	0.035	9.55841	84.2863	50.6614
MET3_0h	6.1	2.64	17	0.379957	1.43923	64.3939	2.23504	4.19752	1.69109	0.060396	0.0747476	2.14607	0.651153	1.7975	1.14796	0.921031	1.28912	2.75593	0.995762	0.754439	1.06773	23.5744	0.955	0.031	6.797	103.953	49.4974
MET3_0h	6.3	1.06	25	0.453497	4.27827	235.849	1.81399	4.54478	1.34776	0.0940299	0.155937	2.09	0.8	1.16	0.68	0.92	0.78	2.14	0.66	0.75	0.78	23.5744	0.955	0.031	6.797	77.6456	61.0802
MET2_0h	6.4	2.17	37	1.22567	5.64823	170.507	3.31261	5.33839	0.636967	0.121327	0.143752	0.630158	3.53089	0.405728	0.686116	0.724613	0.991713	0.304991	0.901136	0.485937	0.953077	23.0769	0.947292	0.0396667	5.02092	64.8749	56.3757
MET2_0h	5.3	1.89	17	1.31146	6.93896	89.9471	2.99	4.09	1.38	0.06	0.08	0.4532	3.48032	1.16996	1.16077	1.89621	0.893609	2.36716	0.780635	0.897306	1.27037	23.837	1.166	0.028	3.615	99.8665	59.6032
MET2_0h	3.5	0.96	24	0.612833	6.38368	250	2.55347	2.71642	0.644279	0.0174129	0.0606421	0.45	2.43	0.72	0.76	1.17	0.84	1.25	0.72	0.99	0.91	23.837	1.166	0.028	3.615	78.2841	56.0758
CTRL_0h	5	1.33	20	1.24405	9.35377	150.376	6.22026	3.625	1.15	0.025	0.1	0.632594	0.300217	0.799584	1.36365	0.922688	1.32252	0.768462	1.19999	1.15928	0.776936	20.8891	1.48166	0.0146667	2.00876	97.057	53.9947
CTRL_0h	5.7	2.08	45	1.15213	5.53907	216.346	2.56028	4.28883	1.27282	0.0553398	0.040296	0.78906	1.38574	0.516884	0.687877	0.335901	1.09058	0.670881	1.03435	0.290326	0.648699	26.3537	1.385	0.021	6.016	102.421	49.8413
CTRL_0h	5.1	1.75	30.38	0.94	5.92	183.57	3.37	4.13	1.1	0.06	0.08	0.77	1.32	1.21	1.13	1.35	1.05	1.4	1.02	0.71	0.85	26.3537	1.385	0.021	6.016	89.352	57.209
CTRL_0h	5.3	1.72	23	0.612833	3.56298	133.721	2.66449	4.32438	0.870149	0.0527363	0.026237	1.33443	0.417889	2.32998	0.510731	1.70062	1.60064	0.851417	0.988423	0.667124	0.931065	19.2079	1.3845	0.00533333	4.61701	90.1608	59.1005
CTRL_0h	5.8	2.82	25	1.12761	3.99863	88.6525	4.51045	4.46373	0.966667	0.06	0.0696847	0.677003	1.71587	0.485148	0.893621	0.454389	0.794719	0.268945	0.861411	0.818015	1.116	26.3537	1.385	0.021	6.016	98.0786	40
CTRL_0h	6.2	1.01	25	1.04182	10.315	247.525	4.16727	4.805	1.24	0.031	0.062	0.77	1.32	1.21	1.13	1.35	1.05	1.4	1.02	0.71	0.85	26.3537	1.385	0.021	6.016	89.352	57.209
MET2_4h	3.9	1.25	13	0.637347	5.09877	104	4.90267	3.2209	0.232836	0.038806	0.202718	36.7711	0.544531	2.22258	0.969418	2.48826	0.720182	1.86968	0.478991	1.196	1.68881	37.6247	2.84188	-0.000333333	6.78003	108.04	45.5556
MET2_4h	5.4	2	25	1.16438	5.82192	125	4.65753	3.942	0.891	0.162	0.2025	13.9561	1.34216	2.13205	1.05627	0.87942	0.889956	0.490366	0.678069	0.807754	1.12256	31.497	2.388	0.031	5.673	110.466	35.6085
MET2_4h	6.1	1.9	20	0.906993	4.77365	105.263	4.53497	5.31485	0.45297	0.211386	0.0597981	39.32	1.83	2.24	1.24	6.15	1.04	7.4	1.12	1.64	1.5	31.497	2.388	0.031	5.673	107.763	52.5441
CTRL_4h	4.2	1.71	19	0.906993	5.30405	111.111	4.77365	3.885	0.252	0.021	0.021	29.3625	0.684496	2.88482	1.19755	2.95085	0.958624	1.78496	0.732169	1.01956	1.19852	32.5197	1.67598	0.00233333	7.87072	79.4335	55.291
CTRL_4h	5.7	2.08	18	0.894737	4.30162	86.5385	4.97076	4.5125	0.971591	0.0863636	0.0490702	27.6468	0.461731	2.29126	1.21275	2.17505	0.832301	1.05048	0.817044	1.43995	1.88893	31.453	1.725	0.045	7.049	98.8449	70.0265
CTRL_4h	4.1	1.38	23.4	0.33093	2.39804	116.75	4.46	3.0801	0.673134	0.20398	0.0710378	22.28	0.81	3.43	1.12	7.65	0.82	29.88	1.13	1.91	1.91	31.453	1.725	0.045	7.049	113.616	58.448
MET3_4h	6.2	2.19	27	1.02956	4.70119	123.288	3.81319	5.08641	0.752427	0.0601942	0.146102	37.4573	0.275748	1.41421	1.55571	1.80761	0.730719	1.19162	0.971218	0.64908	1.23483	36.1983	2.91474	0.0116667	3.96625	60.5329	59.9206
MET3_4h	7.5	2.49	27	0.91925	3.69177	108.434	3.40463	4.35	2.3625	0.1875	0.3	61.9735	0.279515	1.13445	1.07393	1.14788	0.62001	0.329054	0.740849	0.546368	0.681628	34.091	2.461	0.049	3.654	76.1131	64.0212
MET3_4h	8.1	2.58	25	1.31146	5.08319	96.8992	5.24585	4.35545	0.682178	0.0787129	0.0909225	22.34	0.37	1.11	0.97	2.15	0.7	0.95	0.59	0.93	1.12	34.091	2.461	0.049	3.654	74.2188	56.1464
MET3_4h	4.2	2.46	25	0.949892	3.86135	101.626	3.79957	3.15	0.905882	0.0617647	0.0403691	4.98903	0.382489	0.708174	0.697201	2.27482	0.620625	0.632214	0.303347	0.803712	0.83087	26.1795	1.89458	0.0703333	4.07632	90.9271	59.3386
MET3_4h	6.8	2.49	22	1.1031	4.43012	88.3534	5.01409	5.24378	1.48856	0.0676617	0	10.9216	0.527549	1.28337	0.860452	1.66765	0.742504	1.29704	0.530331	1.19696	1.58445	34.091	2.461	0.049	3.654	51.338	61.4815
MET3_4h	7.2	2.08	27	0.784427	3.77128	108.1	4.32	6.12174	0.765217	0.173913	0.0672128	22.34	0.37	1.11	0.97	2.15	0.7	0.95	0.59	0.93	1.12	34.091	2.461	0.049	3.654	74.2188	56.1464
MET2_4h	9.2	2.2	19	0.91925	4.17841	86.3636	4.83816	8.06139	0.774257	0.318812	0.0225468	62.5667	0.849078	1.5005	0.737494	5.10272	0.92382	3.93779	0.878826	1.98401	1.70248	35.5157	1.1659	0.0613333	6.39998	76.6239	49.7354
MET2_4h	8.3	2.42	25	0.747657	4.69	103.306	2.99063	7.04717	0.900472	0.117453	0.110805	74.2739	2.70125	2.09915	1.03359	14.1908	1.08566	17.6126	1.69118	2.36492	1.43154	31.497	2.388	0.031	5.673	121.321	56.5344
MET2_4h	7.7	2.49	24	0.943763	3.79021	96.3855	3.93235	7.01386	0.266832	0.343069	0.0377414	39.32	1.83	2.24	1.24	6.15	1.04	7.4	1.12	1.64	1.5	31.497	2.388	0.031	5.673	107.763	52.5441
MET3_4h	9.7	2.76	35	1.00505	3.64147	126.812	2.87156	6.77079	2.20891	0.192079	0.261494	6.24072	0.373006	0.741394	0.926906	2.19631	0.734201	1.29328	0.520761	0.956817	1.61807	39.8959	2.57469	0.0636667	2.91799	69.8555	47.037
MET3_4h	6.5	2.93	33	1.15213	3.93217	112.628	3.49129	4.62438	1.22886	0.323383	0.160887	12.4669	0.367661	1.37044	0.688332	3.79947	0.780976	0.948644	0.451278	1.45245	0.789681	34.091	2.461	0.049	3.654	96.5462	45.0794
MET3_4h	8	2.06	22	1.51983	4.14	106.796	6.9083	6.17822	1.42574	0	0.196059	22.34	0.37	1.11	0.97	2.15	0.7	0.95	0.59	0.93	1.12	34.091	2.461	0.049	3.654	74.2188	56.1464
MET2_4h	6.3	2.61	30	1.02956	3.94467	114.943	3.43187	4.83416	1.40347	0.0623762	0	40.6585	0.653284	3.31967	1.77755	11.9735	1.31313	16.2551	1.97545	2.01384	1.30342	21.3502	3.15764	0.0305	3.83807	181.343	61.6667
MET2_4h	5.9	2.41	27	1.13987	4.72975	112.033	4.22174	4.88276	0.871921	0.0581281	0.0429518	7.67493	4.88537	2.19079	1.87196	2.23982	1.30457	4.25629	1.04191	1.48314	1.76579	31.497	2.388	0.031	5.673	48.7839	66.164
MET2_4h	5.3	2.23	27	1.15213	5.16649	121.076	4.26714	5.54	0.72	0.16	0.08	39.32	1.83	2.24	1.24	6.15	1.04	7.4	1.12	1.64	1.5	31.497	2.388	0.031	5.673	107.763	52.5441
CTRL_4h	4.4	1.8	21	1.17664	6.53689	116.667	5.60305	3.83085	0.306468	0.175124	0.0435633	22.2786	0.837847	2.99373	1.04129	20.9706	0.872018	90.4853	1.76905	2.78457	3.21939	26.242	1.87029	0.075	5.91371	173.936	74.418
CTRL_4h	6.4	2.56	23.4	1.07859	4.21323	116.75	4.46	5.25373	0.668657	0.191045	0.142571	33.1275	0.810167	2.97458	1.09503	14.2441	0.59058	24.0605	0.835449	1.39936	2.02536	31.453	1.725	0.045	7.049	137.157	50.6614
CTRL_4h	6.8	2.24	26	0.980533	4.37738	116.071	3.77128	5.848	0.782	0.17	0	22.28	0.81	3.43	1.12	7.65	0.82	29.88	1.13	1.91	1.91	31.453	1.725	0.045	7.049	113.616	58.448
CTRL_4h	8.9	1.73	23.4	0.44124	2.55052	116.75	4.46	8.36866	0.354229	0.132836	0.0220292	18.4533	1.42394	5.04203	1.35752	3.77643	0.794869	5.3318	1.37308	2.25922	1.91028	35.5959	1.6274	0.0566667	7.36228	101.144	58.9947
CTRL_4h	6.2	2.02	23.4	0.86	4.2	116.75	4.46	5.25	0.68	0.15	0.06	2.80307	0.642821	4.37604	0.814787	1.7621	0.893109	56.5957	1.27986	2.55251	1.21919	31.453	1.725	0.045	7.049	91.1825	41.2963
CTRL_4h	9.1	2.68	33	1.05407	3.93311	123.134	3.19416	7.24378	1.40348	0.226368	0.112621	22.28	0.81	3.43	1.12	7.65	0.82	29.88	1.13	1.91	1.91	31.453	1.725	0.045	7.049	113.616	58.448
MET2_24h	6.5	1.44	17	1.04	4.85	118.056	3.97	6.175	0.065	0.0975	0.08125	3434.56	0.559274	4.75823	1.77958	28.4931	1.1891	49.0308	5.46963	4.81711	7.71887	33.5542	13.7479	0.0576667	2.86586	42.654	35.3439
MET2_24h	5.2	1.36	22	0.600577	4.416	161.765	2.72989	4.11343	0.155224	0.595025	0.167323	4722.18	0.407337	3.17014	3.20581	53.3365	1.04017	42.6221	6.10866	4.68008	7.69687	42.361	7.756	0.088	3.955	80.1997	36.2434
MET2_24h	5.4	2.15	24	0.906993	4.21857	111.628	3.77914	4.401	0.135	0.432	0.216	1748.92	0.39	4.02	1.92	28.51	1.19	47.4	4.19	7.17	6.23	42.361	7.756	0.088	3.955	67.5993	54.2945
CTRL_24h	5.6	1.98	28	0.91925	4.64268	141.414	3.28304	5.07586	0.22069	0.137931	0.0815356	895.347	1.25799	3.18186	1.23489	17.3769	1.30627	26.0462	5.9729	1.51682	4.99511	18.081	10.3231	0.035	0.941725	97.3124	46.6349
CTRL_24h	4.8	1.44	24	0.88248	6.12833	166.667	3.677	4.296	0.048	0.36	0.048	2419.72	0.414908	2.5229	1.47084	22.6719	1.09182	16.651	6.15195	1.3017	7.37204	19.386	15.132	0.075	1.942	43.9311	50.7143
CTRL_24h	4.9	1.67	21	0.674117	4.03663	125.749	3.21008	4.29055	0.121891	0.243781	0.121284	2718.47	0.7	2.6	2.12	56.4	1.52	60.14	4.91	2.49	8.23	19.386	15.132	0.075	1.942	82.2005	46.6349
MET3_24h	9.1	2	26	1.02956	5.1478	130	3.95985	5.0505	2.73	0.273	0.52325	14.9022	0.598793	3.733	1.71324	2.81593	1.42922	6.1252	2.30927	1.94795	3.02751	25.4015	8.47705	0.136	1.60269	69.7278	40.0794
MET3_24h	4.9	1.69	23	0.857967	5.07673	136.095	3.73029	3.97363	0.146269	0.39005	0.194055	2548.27	1.60169	1.80997	1.83043	17.8119	1.4665	23.3643	3.64762	1.71086	4.90421	27.645	12.849	0.091	2.317	78.4118	55.1058
MET3_24h	5.6	1.75	20	0.77217	4.4124	114.286	3.86085	4.788	0.308	0.112	0.196	1164.95	0.86	2.55	1.85	19.25	1.54	27.02	4.67	3.51	6.09	27.645	12.849	0.091	2.317	96.163	49.3254
MET3_24h	9.8	2.35	27	0.563807	2.39918	114.894	2.08817	6.33831	1.31642	0.633831	0.751962	1400.05	0.543956	3.34453	2.08412	22.4416	1.91353	42.1293	4.56935	3.79644	6.02673	34.0604	8.64707	0.0796667	3.71786	138.434	53.7302
MET3_24h	10.1	1.87	25	1.21954	6.5216	133.69	4.87815	6.65	1.95	0.25	0.618812	109.609	1.2889	1.93788	3.02816	34.2843	1.0982	50.3742	2.20305	7.54678	7.22444	27.645	12.849	0.091	2.317	140.477	48.2275
MET3_24h	7.2	1.79	19	0.99279	5.54631	106.145	5.22521	6.624	0.18	0.18	0.108	1164.95	0.86	2.55	1.85	19.25	1.54	27.02	4.67	3.51	6.09	27.645	12.849	0.091	2.317	96.163	49.3254
MET2_24h	11.1	2.64	25	0.943763	3.57486	129.18	3.97	7.08861	2.69257	0.439604	0.435251	4.14158	0.564618	6.92829	0.886492	27.9212	1.20503	123.159	4.32288	15.9276	6.87874	53.2335	3.23051	0.097	5.7475	67.1736	57.4603
MET2_24h	4.7	1.55	26	0.759913	4.90267	167.742	2.92274	4.03186	0.138235	0.230392	0.146819	2286.01	0.198644	2.11518	1.78349	45.6417	1.15598	46.0426	4.47808	4.57272	6.40562	42.361	7.756	0.088	3.955	86.0742	37.328
MET2_24h	7.4	2.85	34	1.40339	4.92417	119.298	4.12761	4.30746	2.02488	0.220896	0.421277	1748.92	0.39	4.02	1.92	28.51	1.19	47.4	4.19	7.17	6.23	42.361	7.756	0.088	3.955	67.5993	54.2945
MET3_24h	3.8	1.59	24	0.44124	2.77509	150.943	1.8385	3.51642	0.0189055	0.113433	0.0752457	2280.71	0.259592	3.05557	1.36668	24.1167	1.50243	18.9877	7.54496	2.88679	5.925	23.4729	21.4234	0.0563333	1.63121	56.9571	37.328
MET3_24h	8.7	2.71	23	1.146	4.22878	84.8708	4.9826	5.97313	1.64478	0.476119	0.301478	636.144	0.841094	1.4342	1.10459	14.0245	1.82431	21.1422	7.75893	3.15502	9.41507	27.645	12.849	0.091	2.317	92.9704	61.4815
MET3_24h	4.5	1.63	24	1.23792	7.59462	147.239	5.15801	4.1194	0.0223881	0.201493	0.0779684	1164.95	0.86	2.55	1.85	19.25	1.54	27.02	4.67	3.51	6.09	27.645	12.849	0.091	2.317	96.163	49.3254
MET2_24h	8.7	2.89	30	1.56885	5.42856	103.806	5.22951	5.95714	2.31429	0.0428571	0.190007	42.321	0.288553	1.64846	1.61525	9.73609	1.28679	13.8579	3.05015	3.43332	4.02389	40.2938	6.29099	0.110333	3.25091	55.1692	76.6402
MET2_24h	8.1	1.95	25	1.21954	6.25404	128.205	4.87815	4.66244	2.64732	0	0.385485	4.28376	0.336249	5.48642	2.2416	5.91423	1.25755	9.69648	1.70592	9.61821	4.65399	42.361	7.756	0.088	3.955	74.3252	82.7513
MET2_24h	6.5	1.79	22	0.906993	5.067	122.905	4.1227	5.89461	0.223039	0.223039	0.078095	1748.92	0.39	4.02	1.92	28.51	1.19	47.4	4.19	7.17	6.23	42.361	7.756	0.088	3.955	67.5993	54.2945
CTRL_24h	4.9	2.01	22	1.29921	6.46371	109.453	5.90548	4.12759	0.0482759	0.482759	0.118906	3540.74	0.540473	2.68674	2.57587	71.9684	1.22749	65.3323	3.45167	3.07327	6.81125	26.208	16.7355	0.121333	2.72414	125.919	43.2804
CTRL_24h	3.1	1.64	23	0.815068	4.96993	140.244	3.54378	2.68358	0.0925373	0.21592	0.0537115	3437.94	0.992292	4.21374	3.7736	106.889	1.61655	100.589	6.88951	3.11299	10.9113	19.386	15.132	0.075	1.942	49.8056	45.6878
CTRL_24h	5.2	2.16	19	1.12761	5.22043	87.963	5.93481	2.52353	2.24314	0.0509804	0.187428	2718.47	0.7	2.6	2.12	56.4	1.52	60.14	4.91	2.49	8.23	19.386	15.132	0.075	1.942	82.2005	46.6349
CTRL_24h	5.9	2.39	23.75	0.815068	3.41033	144.51	3.97	5.25423	0.146766	0.205473	0.146036	2268.31	0.219982	0.968578	1.50327	15.0466	1.5705	25.0529	2.28385	2.86221	4.07642	13.8702	18.3386	0.0696667	2.16132	100.377	46.6667
CTRL_24h	4.7	1.3	24	1.05407	8.10826	184.615	4.39197	3.4545	0.047	0.3	0.10575	3748.78	0.751683	2.0224	2.13927	104.449	2.31321	127.152	4.71949	3.0794	15.2335	19.386	15.132	0.075	1.942	75.8577	46.8254
CTRL_24h	7.2	1.45	29	0.784427	5.40984	200	2.70492	5.328	0.612	0.72	0.27	2718.47	0.7	2.6	2.12	56.4	1.52	60.14	4.91	2.49	8.23	19.386	15.132	0.075	1.942	82.2005	46.6349
MET2_48h	3.7	2.69	23.5	1.06633	3.96405	129.35	2.79	4.5	0.52	0.56	0.23	4171.53	0.655225	7.01625	3.39209	100.301	1.95508	61.4293	5.6616	3.0187	11.919	53.4375	6.89823	0.282	4.73762	62.8316	44.3651
MET2_48h	4.5	2.6	25	0.91925	3.53558	96.1538	3.677	3.3075	0.5175	0.405	0.135	2793.06	0.472699	1.73113	3.17229	38.6458	3.46931	15.6269	6.13621	6.3408	13.2384	57.21	10.299	0.168	8.469	78.4118	38.1481
MET2_48h	6.9	2.7	27	1.1031	4.08556	100	4.08556	4.9335	0.5865	0.7935	0.29325	3805.84	0.53	4.42	3.41	62.06	3.05	46.66	6.29	4.35	8.63	57.21	10.299	0.168	8.469	91.0548	37.0723
CTRL_48h	4.6	2.11	25.6	0.465753	2.20736	104.51	3.46	4.01084	0.0226601	0.407882	0.0781383	6218.89	0.445222	7.96416	3.13852	43.5207	3.01477	31.5873	12.7207	5.02444	18.0836	40.2033	4.32354	0.0723333	5.00932	91.1825	60.1058
CTRL_48h	2.3	1.95	25.6	0.784427	4.0227	104.51	3.46	4.37	0.79	0.44	0.16	4480.11	0.622713	2.7182	5.36587	52.6235	3.542	30.7919	11.2838	4.41116	5.69142	39.013	7.303	0.093	4.801	94.2474	45.7672
CTRL_48h	6.3	2.4	38	1.00505	4.18769	158.333	2.64486	3.34976	2.73512	0	0.104938	3177.94	0.56	5.38	3.41	37.17	2.94	30.07	7.45	3.92	8.09	39.013	7.303	0.093	4.801	100.292	44.6781
MET3_48h	5.6	2.51	32	1.05407	4.1995	127.49	3.29398	4.79604	0.249505	0.471287	0.0411724	4380.19	0.308326	2.89932	2.06403	53.8127	2.11993	20.5315	5.67589	3.04981	8.35892	35.9295	8.37989	0.173667	5.26656	64.1087	38.5979
MET3_48h	7.4	2.49	28	1.42177	5.70993	112.45	5.07776	4.07902	2.41854	0.28878	0.299346	19.374	0.95671	2.89889	2.81096	12.8158	2.15125	6.80064	3.88978	4.3639	3.02926	48.415	8.736	0.129	7.543	92.2041	47.1958
MET3_48h	4.1	0.97	25.5	0.759913	7.83416	128.86	4.8	4.49	0.96	0.31	0.12	1309.76	0.43	4.45	3.37	30.47	2.54	26.83	5.39	5.63	5.22	48.415	8.736	0.129	7.543	76.5728	47.3369
MET3_48h	9.4	2.03	31	1.82624	8.99627	152.709	5.89111	4.49	0.96	0.31	0.12	18.2528	0.386184	6.50026	3.91755	27.7371	2.61157	71.0214	7.31576	11.4155	3.38197	27.7318	7.45689	0.129	3.99131	76.3685	49.9735
MET3_48h	2	1.06	24	0.796683	7.51588	226.415	3.31951	4.49	0.96	0.31	0.12	3209.19	0.176324	6.51339	3.67388	74.8748	3.22384	52.0861	9.55603	3.7948	10.2547	48.415	8.736	0.129	7.543	83.7755	51.2169
MET3_48h	5.4	2.45	29	1.0173	4.15226	118.367	3.50794	4.49	0.96	0.31	0.12	1309.76	0.43	4.45	3.37	30.47	2.54	26.83	5.39	5.63	5.22	48.415	8.736	0.129	7.543	76.5728	47.3369
MET2_48h	3.4	2.14	23.5	0.62509	2.92098	129.35	2.79	4.5	0.52	0.56	0.23	9339.82	0.350774	3.29158	4.79001	84.713	2.92358	64.3237	7.01715	4.0264	5.94843	87.2892	11.1003	0.0983333	15.9853	116.724	34.8413
MET2_48h	2.7	1.02	18	0.281903	2.76376	176.471	1.56613	4.5	0.52	0.56	0.23	168.443	0.663398	2.85574	3.3866	5.82654	2.72568	9.0289	3.57929	4.83908	6.16875	57.21	10.299	0.168	8.469	109.828	47.6455
MET2_48h	4.6	1.51	24	0.62509	4.13967	158.94	2.60454	4.5	0.52	0.56	0.23	3805.84	0.53	4.42	3.41	62.06	3.05	46.66	6.29	4.35	8.63	57.21	10.299	0.168	8.469	91.0548	37.0723
MET3_48h	5.1	0.76	28	1.31146	6.09	128.86	4.6838	1.72537	0.431343	0.152239	0.12	119.209	0.276846	5.0616	3.44508	10.2818	2.29602	8.23567	2.84265	7.60133	4.17168	81.5837	10.3716	0.0836667	13.3702	76.5728	52.4339
MET3_48h	8.4	1.92	19	1.15213	6.00066	98.9583	6.06382	6.65347	1.41386	0.166337	0.0823449	112.339	0.454244	2.82417	4.31499	3.27165	2.82189	2.32764	3.05091	3.55301	2.11985	48.415	8.736	0.129	7.543	66.4074	44.6032
MET3_48h	6.1	1.98	13	0.857967	4.33316	65.6566	6.59974	5.185	0.2745	0.488	0.07625	1309.76	0.43	4.45	3.37	30.47	2.54	26.83	5.39	5.63	5.22	48.415	8.736	0.129	7.543	76.5728	47.3369
MET2_48h	6.2	2.13	22	0.392213	1.84138	103.286	1.78279	4.5	0.52	0.56	0.23	4230.84	0.413799	7.22048	2.3299	86.3975	4.04975	43.4542	7.96772	3.68343	9.37365	30.9033	12.8977	0.122667	4.68274	89.3946	39.4444
MET2_48h	4.84	2.07	23.5	0.72	3.44	129.35	2.79	4.5	0.52	0.56	0.23	2131.36	0.595546	4.42496	3.37773	56.4603	3.19269	86.0703	7.38926	4.19924	5.15793	57.21	10.299	0.168	8.469	89.1392	17.9894
MET2_48h	6.7	1.77	25	0.759913	4.2933	141.243	3.03965	5.2595	0.469	0.469	0.25125	3805.84	0.53	4.42	3.41	62.06	3.05	46.66	6.29	4.35	8.63	57.21	10.299	0.168	8.469	91.0548	37.0723
CTRL_48h	5.2	1.87	25	0.894737	4.78469	133.69	3.57895	4.628	0.13	0.364	0.039	4528.46	0.735676	4.71533	2.65145	59.3802	2.8251	55.5289	6.88167	3.9092	6.14523	46.2795	11.5132	0.111667	5.41959	91.9487	38.5979
CTRL_48h	5.7	2.91	16	1.06633	3.66436	54.9828	3.46	2.86418	1.70149	0.31194	0.409148	122.68	0.865867	7.80866	4.2572	14.2278	2.90464	25.1942	3.33783	3.91796	9.28961	39.013	7.303	0.093	4.801	75.8577	41.7725
CTRL_48h	7.8	2.87	22	0.857967	2.98943	76.6551	3.89985	4.55644	0.193069	0.44	0.13381	3177.94	0.56	5.38	3.41	37.17	2.94	30.07	7.45	3.92	8.09	39.013	7.303	0.093	4.801	100.292	44.6781
CTRL_48h	7.5	2.92	25.6	1.36049	4.65921	104.51	3.46	5.79208	0.891089	0.556931	0.128664	557.526	0.410866	3.11578	2.90061	13.8423	2.3922	10.7779	3.50452	4.03217	4.01104	30.5556	6.07238	0.094	3.9749	137.668	38.545
CTRL_48h	7.2	2.73	27	1.00505	3.68149	98.9011	3.7224	4.93005	0.390148	1.31232	0.279551	3159.99	0.28069	5.97546	2.15017	39.4305	2.96042	26.5619	6.96312	2.21284	5.31064	39.013	7.303	0.093	4.801	110.849	43.2804
CTRL_48h	5.5	2.54	25.6	1.04182	4.10164	104.51	3.46	4.80244	0.295122	0.134146	0.130874	3177.94	0.56	5.38	3.41	37.17	2.94	30.07	7.45	3.92	8.09	39.013	7.303	0.093	4.801	100.292	44.6781

## Sheet: DA
	Wilks' Lambda test (Rao's approximation):
	Lambda	0.000108767
	F (Observed value)	11.064
	F (Critical value)	1.23535
	DF1	132
	DF2	712.609
	p-value (Two-tailed)	5.15963e-107	***
	alpha	0.05
	Signification codes: 0 < "***" < 0.001 < "**" < 0.01 < "*" < 0.05 < "." < 0.1 < " " < 1
	Test interpretation:
	H0: The means vectors of the 12 classes are equal.
	Ha: At least one of the means vector is different from another.
	As the computed p-value is lower than the significance level alpha=0.05, one should reject the null hypothesis H0, and accept the alternative hypothesis Ha.
	Mahalanobis distances:
		CTRL_0h	CTRL_24h	CTRL_48h	CTRL_4h	MET2_0h	MET2_24h	MET2_48h	MET2_4h	MET3_0h	MET3_24h	MET3_48h	MET3_4h
	CTRL_0h	0	153.663	204.311	9.82112	5.25611	102.062	352.639	3.40482	2.06013	150.055	231.731	6.76554
	CTRL_24h	153.663	0	97.6429	128.94	161.79	38.1324	161.308	120.797	163.039	12.0547	102.61	123.239
	CTRL_48h	204.311	97.6429	0	170.342	234.122	72.5922	46.9715	170.442	222.303	64.1944	21.6198	194.561
	CTRL_4h	9.82112	128.94	170.342	0	21.2458	73.7209	298.003	4.27594	8.47369	121.858	186.551	13.0178
	MET2_0h	5.25611	161.79	234.122	21.2458	0	108.46	397.031	9.79868	7.25496	161.124	269.165	4.28442
	MET2_24h	102.062	38.1324	72.5922	73.7209	108.46	0	151.665	73.8599	106.869	23.7249	77.62	77.7447
	MET2_48h	352.639	161.308	46.9715	298.003	397.031	151.665	0	309.124	364.844	123.308	22.4508	340.076
	MET2_4h	3.40482	120.797	170.442	4.27594	9.79868	73.8599	309.124	0	5.65137	117.239	195.432	5.0827
	MET3_0h	2.06013	163.039	222.303	8.47369	7.25496	106.869	364.844	5.65137	0	158.96	243.697	8.25559
	MET3_24h	150.055	12.0547	64.1944	121.858	161.124	23.7249	123.308	117.239	158.96	0	64.332	120.432
	MET3_48h	231.731	102.61	21.6198	186.551	269.165	77.62	22.4508	195.432	243.697	64.332	0	221.828
	MET3_4h	6.76554	123.239	194.561	13.0178	4.28442	77.7447	340.076	5.0827	8.25559	120.432	221.828	0
	p-values for Fisher distances:
		CTRL_0h	CTRL_24h	CTRL_48h	CTRL_4h	MET2_0h	MET2_24h	MET2_48h	MET2_4h	MET3_0h	MET3_24h	MET3_48h	MET3_4h
	CTRL_0h	1	1.23231e-33	2.90973e-38	0.000675141	0.0712154	2.588e-27	1.67736e-47	0.34705	0.762303	2.94503e-33	2.34882e-40	0.0160947
	CTRL_24h	1.23231e-33	1	1.17396e-26	7.13093e-31	1.84447e-34	2.2494e-14	2.05951e-34	7.26645e-30	1.38779e-34	6.65863e-05	2.15352e-27	3.574e-30
	CTRL_48h	2.90973e-38	1.17396e-26	1	2.72793e-35	1.58186e-40	2.02703e-22	8.72078e-17	2.6689e-35	1.15908e-39	9.4189e-21	7.12292e-09	1.85854e-37
	CTRL_4h	0.000675141	7.13093e-31	2.72793e-35	1	9.91032e-09	1.24081e-22	1.31137e-44	0.172925	0.00275939	5.33068e-30	9.079e-37	2.49138e-05
	MET2_0h	0.0712154	1.84447e-34	1.58186e-40	9.91032e-09	1	3.17371e-28	1.47166e-49	0.000691154	0.00976152	2.14808e-34	7.07212e-43	0.171673
	MET2_24h	2.588e-27	2.2494e-14	2.02703e-22	1.24081e-22	3.17371e-28	1	1.99222e-33	1.16848e-22	5.29786e-28	1.15551e-09	2.37461e-23	2.25458e-23
	MET2_48h	1.67736e-47	2.05951e-34	8.72078e-17	1.31137e-44	1.47166e-49	1.99222e-33	1	3.09695e-45	4.32422e-48	3.50378e-30	3.44621e-09	7.09384e-47
	MET2_4h	0.34705	7.26645e-30	2.6689e-35	0.172925	0.000691154	1.16848e-22	3.09695e-45	1	0.0487685	2.08803e-29	1.56932e-37	0.0838112
	MET3_0h	0.762303	1.38779e-34	1.15908e-39	0.00275939	0.00976152	5.29786e-28	4.32422e-48	0.0487685	1	3.53938e-34	3.36431e-41	0.00346369
	MET3_24h	2.94503e-33	6.65863e-05	9.4189e-21	5.33068e-30	2.14808e-34	1.15551e-09	3.50378e-30	2.08803e-29	3.53938e-34	1	8.81958e-21	8.08899e-30
	MET3_48h	2.34882e-40	2.15352e-27	7.12292e-09	9.079e-37	7.07212e-43	2.37461e-23	3.44621e-09	1.56932e-37	3.36431e-41	8.81958e-21	1	1.25819e-39
	MET3_4h	0.0160947	3.574e-30	1.85854e-37	2.49138e-05	0.171673	2.25458e-23	7.09384e-47	0.0838112	0.00346369	8.08899e-30	1.25819e-39	1
	Eigenvalues:
		F1	F2	F3	F4	F5	F6	F7	F8	F9	F10	F11
	Eigenvalue	50.391	7.96993	1.50629	1.34676	0.637831	0.487751	0.206487	0.109091	0.0230686	0.0119856	0.00451521
	Discrimination(%)	80.3752	12.7123	2.40258	2.14813	1.01736	0.777977	0.329353	0.174003	0.0367952	0.0191174	0.0072019
	Cumulative %(%)	80.3752	93.0875	95.4901	97.6382	98.6556	99.4335	99.7629	99.9369	99.9737	99.9928	100
	Variables/Factors correlations:
		F1	F2	F3	F4	F5	F6	F7	F8	F9	F10	F11
	Monocytes	0.675337	0.0526194	-0.0119265	-0.0896333	-0.0107351	-0.254448	0.277466	0.0293317	0.357669	0.204753	-0.468912
	cd209c_hk	0.701719	-0.0670116	-0.0901659	-0.177548	-0.0908792	-0.509055	0.00512045	0.167925	-0.264465	0.192472	-0.0304123
	mmp9_hk	0.698333	0.175077	-0.242099	0.239679	0.460457	-0.252021	0.0351413	-0.133339	-0.0294161	-0.261235	-0.0439417
	sms_hk	0.866317	0.16667	-0.135039	-0.0712313	0.105048	-0.0132492	-0.277148	-0.173725	-0.0759448	0.259785	0.0707666
	il8_hk	0.725279	-0.158643	0.137408	-0.142622	-0.028961	-0.52433	-0.207632	-0.0653174	-0.215805	-0.0141573	-0.199171
	tgfβ_hk	0.887174	0.298942	-0.129339	-0.25227	0.00337012	-0.0149702	-0.132546	0.0948011	0.0350546	-0.122904	-0.00746966
	nfkb_hk	0.85338	-0.0737239	-0.246033	-0.0985418	0.105888	-0.0873914	-0.056903	0.222427	-0.276383	-0.0143926	-0.215536
	tnfα_hk	0.635843	-0.083441	-0.21587	0.630274	0.013494	-0.0361874	-0.280413	0.0802809	0.182953	-0.0950772	-0.0247527
	il6_hk	0.79838	-0.249672	-0.11054	-0.0769656	0.0480254	-0.347668	0.0327172	0.15518	-0.196519	-0.074017	0.02938
	Protease_mucus	0.772431	-0.580029	0.132732	-0.126182	0.0407017	0.0190804	-0.0460399	0.052612	0.00685467	-0.00547392	0.07839
	IgM_mucus	0.882486	0.086056	0.161441	0.16092	-0.224695	-0.0163291	0.160829	-0.229798	-0.0899244	-0.0341168	-0.0893609
	Lysozyme_mucus	0.123915	0.747821	0.41648	0.195899	0.181334	-0.0867973	-0.0779315	0.254956	0.0752871	0.264498	0.144454
