# Supplementary material for: Exploring the effects of dietary methionine supplementation on European seabass mucosal immune responses against Tenacibaculum maritimum
Source: Front Immunol. 2025 Jan 22;16:1513516. doi: 10.3389/fimmu.2025.1513516 (PMC11794538; doi:10.3389/fimmu.2025.1513516)
Supplement: Supplementary file 4 [file Table4.xlsx]

## Sheet: CTRL_24hpi
row.names	log2FoldChange	padj	regulation	external_gene_name	description
ENSDLAG00005035100	10.4551	4.05606e-13	up
ENSDLAG00005028074	10.3961	1.10448e-10	up
ENSDLAG00005002533	9.4475	4.065e-17	up
ENSDLAG00005005252	9.15055	3.17351e-32	up
ENSDLAG00005007949	8.53595	6.35284e-08	up
ENSDLAG00005005393	8.25334	6.85977e-38	up
ENSDLAG00005016526	8.15095	1.26891e-15	up
ENSDLAG00005013039	7.69425	9.9126e-10	up
ENSDLAG00005007954	7.04768	5.37612e-05	up
ENSDLAG00005010678	6.53675	5.78792e-05	up		si:rp71-39b20.4 [Source:ZFIN;Acc:ZDB-GENE-070912-704]
ENSDLAG00005030574	6.07856	0.0020868	up
ENSDLAG00005022256	6.07376	1.06739e-24	up		haptoglobin [Source:ZFIN;Acc:ZDB-GENE-030131-1259]
ENSDLAG00005024758	6.05834	3.29824e-19	up	c7b	complement component 7b [Source:ZFIN;Acc:ZDB-GENE-021120-1]
ENSDLAG00005031664	6.0165	0.0023825	up		membrane-associated ring finger (C3HC4) 7 [Source:ZFIN;Acc:ZDB-GENE-080204-121]
ENSDLAG00005008284	5.86192	0.00217713	up
ENSDLAG00005021570	5.78443	0.000126381	up
ENSDLAG00005007722	5.7515	8.69432e-06	up
ENSDLAG00005034675	5.71151	0.000699686	up
ENSDLAG00005014425	5.21457	0.000227622	up	si:ch211-113g11.6	si:ch211-113g11.6 [Source:ZFIN;Acc:ZDB-GENE-060503-473]
ENSDLAG00005008838	5.17092	0.000515681	up	si:ch1073-126c3.2	si:ch1073-126c3.2 [Source:ZFIN;Acc:ZDB-GENE-030131-4602]
ENSDLAG00005006075	4.93069	3.43129e-13	up
ENSDLAG00005025772	4.91665	0.00886749	up		info WAP, follistatin/kazal, immunoglobulin, kunitz and netrin domain containing 2a [Source:ZFIN;Acc:ZDB-GENE-120914-1]
ENSDLAG00005030350	4.76965	0.00140511	up
ENSDLAG00005029812	4.32325	4.00612e-29	up	cldc1	si:ch73-86n18.1 [Source:ZFIN;Acc:ZDB-GENE-141216-19]
ENSDLAG00005001556	4.24112	0.000898597	up
ENSDLAG00005008130	4.08833	0.000913724	up	mmp13a	matrix metallopeptidase 13a [Source:ZFIN;Acc:ZDB-GENE-031202-2]
ENSDLAG00005021347	4.05897	0.00310816	up	IL-1b
ENSDLAG00005013855	3.97171	3.70045e-13	up
ENSDLAG00005009344	3.64585	0.0032211	up
ENSDLAG00005031928	3.62282	0.00113657	up
ENSDLAG00005018675	3.5953	3.9874e-07	up
ENSDLAG00005028453	3.52888	4.17364e-06	up
ENSDLAG00005015840	3.50222	3.01524e-06	up
ENSDLAG00005024822	3.47792	0.000133218	up
ENSDLAG00005000539	3.43355	0.00132676	up
ENSDLAG00005002264	3.3559	1.06318e-07	up	selp	selectin P [Source:ZFIN;Acc:ZDB-GENE-110107-2]
ENSDLAG00005026874	3.28204	0.00627241	up
ENSDLAG00005022925	3.12209	0.00200955	up
ENSDLAG00005029875	3.01157	0.00709488	up
ENSDLAG00005008061	2.94646	3.77494e-09	up	tfa	transferrin-a [Source:ZFIN;Acc:ZDB-GENE-980526-35]
ENSDLAG00005026801	2.91929	0.00147625	up	zgc:109913	zgc:109913 [Source:NCBI gene;Acc:553549]
ENSDLAG00005005621	2.8826	0.000104143	up
ENSDLAG00005003717	2.87439	0.00423325	up		whirlin b [Source:ZFIN;Acc:ZDB-GENE-060526-377]
ENSDLAG00005025738	2.87339	0.00413557	up	f5	coagulation factor V [Source:ZFIN;Acc:ZDB-GENE-030131-5531]
ENSDLAG00005014333	2.84255	0.00264819	up
ENSDLAG00005033480	2.83994	3.51458e-08	up	rgs5b	regulator of G protein signaling 5b [Source:ZFIN;Acc:ZDB-GENE-050417-359]
ENSDLAG00005023461	2.83793	0.00564798	up
ENSDLAG00005028280	2.80115	0.000506529	up	trim63a	tripartite motif containing 63a [Source:ZFIN;Acc:ZDB-GENE-040625-139]
ENSDLAG00005001855	2.76091	0.000915525	up	NYAP2	neuronal tyrosine-phosphorylated phosphoinositide-3-kinase adaptor 2 [Source:HGNC Symbol;Acc:HGNC:29291]
ENSDLAG00005033961	2.74305	8.14746e-06	up	ca4a	carbonic anhydrase IV a [Source:NCBI gene;Acc:555196]
ENSDLAG00005014599	2.69177	0.000898597	up
ENSDLAG00005011625	2.63376	0.000406845	up		calpain 3b [Source:ZFIN;Acc:ZDB-GENE-041001-149]
ENSDLAG00005027970	2.61971	4.42314e-06	up	dok6	docking protein 6 [Source:ZFIN;Acc:ZDB-GENE-070410-50]
ENSDLAG00005031212	2.57841	0.00208757	up		protein phosphatase 1 regulatory subunit 3G [Source:HGNC Symbol;Acc:HGNC:14945]
ENSDLAG00005002929	2.55874	1.23953e-05	up	tnfaip6	tumor necrosis factor, alpha-induced protein 6 [Source:ZFIN;Acc:ZDB-GENE-060421-2654]
ENSDLAG00005000980	2.54752	0.00379717	up
ENSDLAG00005019576	2.49119	7.42218e-07	up	saa	serum amyloid A [Source:ZFIN;Acc:ZDB-GENE-040927-15]
ENSDLAG00005019619	2.45151	0.00434217	up
ENSDLAG00005027592	2.44555	0.00169185	up	calcoco1b	calcium binding and coiled-coil domain 1b [Source:ZFIN;Acc:ZDB-GENE-031118-126]
ENSDLAG00005032299	2.42803	0.00336637	up	camk2d2	calcium/calmodulin-dependent protein kinase (CaM kinase) II delta 2 [Source:NCBI gene;Acc:436815]
ENSDLAG00005010835	2.33145	0.00125759	up	ddx43	DEAD (Asp-Glu-Ala-Asp) box polypeptide 43 [Source:ZFIN;Acc:ZDB-GENE-080204-77]
ENSDLAG00005027837	2.32552	0.00144399	up
ENSDLAG00005030939	2.32239	0.00616724	up
ENSDLAG00005001145	2.31753	0.00655995	up
ENSDLAG00005034175	2.31579	0.000938669	up
ENSDLAG00005014009	2.31099	0.00368638	up	igfbp1a	insulin-like growth factor binding protein 1a [Source:ZFIN;Acc:ZDB-GENE-021231-1]
ENSDLAG00005034309	2.3038	0.00302468	up
ENSDLAG00005003777	2.29726	0.00878229	up	si:ch1073-281m9.1	chromosome 11 open reading frame 96 [Source:HGNC Symbol;Acc:HGNC:38675]
ENSDLAG00005027305	2.2773	2.30648e-05	up	rgcc	regulator of cell cycle [Source:ZFIN;Acc:ZDB-GENE-040704-31]
ENSDLAG00005001692	2.27518	0.00908699	up	ASS1	argininosuccinate synthase 1 [Source:HGNC Symbol;Acc:HGNC:758]
ENSDLAG00005012689	2.27126	6.26242e-06	up	hspb6	heat shock protein, alpha-crystallin-related, b6 [Source:ZFIN;Acc:ZDB-GENE-080214-7]
ENSDLAG00005022461	2.26359	0.000137838	up	si:dkey-184p18.2	si:dkey-184p18.2 [Source:NCBI gene;Acc:768134]
ENSDLAG00005014587	2.25118	0.00224385	up
ENSDLAG00005028532	2.25111	8.11006e-07	up	tcf21	transcription factor 21 [Source:NCBI gene;Acc:558148]
ENSDLAG00005002164	2.23674	5.92082e-11	up
ENSDLAG00005006032	2.23658	0.000178811	up	hpdl	4-hydroxyphenylpyruvate dioxygenase-like [Source:ZFIN;Acc:ZDB-GENE-071004-50]
ENSDLAG00005010271	2.2217	2.16155e-09	up
ENSDLAG00005011801	2.20822	9.98571e-06	up		patatin-like phospholipase domain containing 2 [Source:ZFIN;Acc:ZDB-GENE-120913-3]
ENSDLAG00005029277	2.20563	7.82055e-07	up	slc2a5	solute carrier family 2 member 5 [Source:ZFIN;Acc:ZDB-GENE-060222-2]
ENSDLAG00005004747	2.20271	9.06276e-05	up
ENSDLAG00005007992	2.19112	2.82888e-05	up
ENSDLAG00005014206	2.18629	0.00424578	up
ENSDLAG00005003620	2.17654	0.000634331	up
ENSDLAG00005010821	2.17653	0.00780893	up	CGAS	cyclic GMP-AMP synthase [Source:ZFIN;Acc:ZDB-GENE-090313-23]
ENSDLAG00005010916	2.16941	2.25898e-06	up	fgf24	fibroblast growth factor 24 [Source:ZFIN;Acc:ZDB-GENE-030708-1]
ENSDLAG00005019032	2.14923	0.00209644	up	GCNT3	glucosaminyl (N-acetyl) transferase 3, mucin type [Source:ZFIN;Acc:ZDB-GENE-110411-253]
ENSDLAG00005009426	2.10768	3.78634e-10	up	steap4	STEAP family member 4 [Source:ZFIN;Acc:ZDB-GENE-070424-244]
ENSDLAG00005025987	2.10735	0.00060229	up
ENSDLAG00005013734	2.10514	0.00770864	up
ENSDLAG00005008093	2.09575	0.000595057	up	YBX2	Y-box binding protein 2 [Source:HGNC Symbol;Acc:HGNC:17948]
ENSDLAG00005021102	2.08422	5.16529e-06	up
ENSDLAG00005033647	2.08351	0.000400041	up		protein phosphatase 1 regulatory subunit 27 [Source:HGNC Symbol;Acc:HGNC:16813]
ENSDLAG00005020004	2.07429	0.00323508	up
ENSDLAG00005014751	2.05475	2.1927e-10	up
ENSDLAG00005021591	2.01649	0.00993855	up	tdrd1	tudor domain containing 1 [Source:NCBI gene;Acc:553522]
ENSDLAG00005022621	2.01577	0.00111594	up	LSS	lanosterol synthase [Source:HGNC Symbol;Acc:HGNC:6708]
ENSDLAG00005003110	-15.7264	1.78386e-06	down
ENSDLAG00005006249	-6.23622	0.00155563	down
ENSDLAG00005032404	-5.90367	0.000186753	down		si:ch211-253p14.2 [Source:ZFIN;Acc:ZDB-GENE-131127-524]
ENSDLAG00005034123	-5.89112	0.000581257	down	fgf8b	fibroblast growth factor 8 b [Source:NCBI gene;Acc:65089]
ENSDLAG00005025199	-5.73228	0.000517876	down
ENSDLAG00005023393	-5.63585	0.000352688	down	CDH18	cadherin 18 [Source:HGNC Symbol;Acc:HGNC:1757]
ENSDLAG00005017296	-5.38662	0.00596324	down
ENSDLAG00005011053	-5.30458	0.00671416	down
ENSDLAG00005006061	-5.26065	0.00699369	down		gamma-aminobutyric acid (GABA) A receptor, rho 3a [Source:ZFIN;Acc:ZDB-GENE-080722-20]
ENSDLAG00005031341	-5.05904	1.82136e-05	down		si:ch211-220i18.4 [Source:ZFIN;Acc:ZDB-GENE-090312-151]
ENSDLAG00005024969	-5.00099	0.00588659	down		si:dkey-178k16.1 [Source:ZFIN;Acc:ZDB-GENE-090312-61]
ENSDLAG00005001290	-4.98624	0.00197015	down
ENSDLAG00005010451	-4.85564	0.00351992	down
ENSDLAG00005027756	-4.85321	6.86742e-07	down	abrab	actin binding Rho activating protein b [Source:ZFIN;Acc:ZDB-GENE-040822-7]
ENSDLAG00005007502	-4.84944	0.00324509	down
ENSDLAG00005019702	-4.75827	0.00774585	down
ENSDLAG00005026212	-4.28336	0.0034516	down
ENSDLAG00005011536	-4.1892	2.55339e-05	down	ASB15	ankyrin repeat and SOCS box containing 15 [Source:HGNC Symbol;Acc:HGNC:19767]
ENSDLAG00005007351	-4.16015	0.00219611	down		si:ch1073-13h15.3 [Source:ZFIN;Acc:ZDB-GENE-121214-245]
ENSDLAG00005001768	-4.14062	0.00646288	down	nptxrb	neuronal pentraxin receptor b [Source:ZFIN;Acc:ZDB-GENE-050208-595]
ENSDLAG00005024385	-3.80104	0.00701796	down	dnajb13	DnaJ heat shock protein family (Hsp40) member B13 [Source:ZFIN;Acc:ZDB-GENE-040910-4]
ENSDLAG00005001837	-3.69765	1.63439e-08	down
ENSDLAG00005022056	-3.64667	0.000402635	down
ENSDLAG00005030467	-3.61046	3.47352e-08	down		myozenin 3a [Source:ZFIN;Acc:ZDB-GENE-111012-4]
ENSDLAG00005022195	-3.56856	0.00743418	down	dmrt1	doublesex and mab-3 related transcription factor 1 [Source:NCBI gene;Acc:402923]
ENSDLAG00005014275	-3.50515	0.00787206	down
ENSDLAG00005027872	-3.50096	6.71272e-05	down
ENSDLAG00005033467	-3.47919	0.000222894	down	zgc:195001	zgc:195001 [Source:ZFIN;Acc:ZDB-GENE-081022-173]
ENSDLAG00005012289	-3.44411	0.00532514	down	rlbp1b	retinaldehyde binding protein 1b [Source:ZFIN;Acc:ZDB-GENE-040426-1870]
ENSDLAG00005024111	-3.43763	0.000965327	down	homer1b	homer scaffold protein 1b [Source:ZFIN;Acc:ZDB-GENE-040801-44]
ENSDLAG00005014138	-3.38545	0.0067368	down
ENSDLAG00005028768	-3.32817	1.78588e-06	down		2-epi-5-epi-valiolone synthase [Source:ZFIN;Acc:ZDB-GENE-131121-365]
ENSDLAG00005001517	-3.32565	0.00338583	down	scpp5	secretory calcium-binding phosphoprotein 5 [Source:ZFIN;Acc:ZDB-GENE-090313-256]
ENSDLAG00005016181	-3.30975	1.32678e-07	down	CREB5	cAMP responsive element binding protein 5b [Source:ZFIN;Acc:ZDB-GENE-091020-6]
ENSDLAG00005006968	-3.25836	0.0018194	down		gamma-aminobutyric acid (GABA) A receptor, pi [Source:ZFIN;Acc:ZDB-GENE-081028-62]
ENSDLAG00005023000	-3.24507	2.80045e-06	down
ENSDLAG00005034270	-3.2447	2.2373e-06	down	brinp1	bone morphogenetic protein/retinoic acid inducible neural-specific 1 [Source:ZFIN;Acc:ZDB-GENE-130530-847]
ENSDLAG00005014092	-3.23803	6.02487e-05	down		si:ch73-344o19.1 [Source:ZFIN;Acc:ZDB-GENE-081104-282]
ENSDLAG00005009944	-3.22249	0.00340863	down
ENSDLAG00005034089	-3.20494	0.00122806	down		isthmin 2a [Source:ZFIN;Acc:ZDB-GENE-130530-972]
ENSDLAG00005011030	-3.15092	3.47285e-07	down
ENSDLAG00005033378	-3.1431	4.248e-05	down		prolyl 4-hydroxylase, alpha polypeptide III [Source:ZFIN;Acc:ZDB-GENE-041010-4]
ENSDLAG00005008348	-3.14229	0.00058474	down
ENSDLAG00005030849	-3.06919	2.82888e-05	down
ENSDLAG00005019097	-3.06484	0.00501892	down
ENSDLAG00005005046	-3.0413	0.00130115	down
ENSDLAG00005001576	-3.03041	0.00279299	down		calcium channel, voltage-dependent, gamma subunit 6b [Source:ZFIN;Acc:ZDB-GENE-100922-272]
ENSDLAG00005000649	-3.0071	0.000261775	down
ENSDLAG00005032447	-2.97859	5.29019e-06	down
ENSDLAG00005012026	-2.9727	0.00101355	down	scn4aa	sodium channel, voltage-gated, type IV, alpha, a [Source:NCBI gene;Acc:572442]
ENSDLAG00005010198	-2.966	5.46292e-08	down
ENSDLAG00005025224	-2.93628	0.000769583	down		endothelin receptor type Bb [Source:ZFIN;Acc:ZDB-GENE-081105-182]
ENSDLAG00005022071	-2.91111	3.21552e-11	down
ENSDLAG00005014230	-2.87466	5.59155e-06	down	ADAMTS16	ADAM metallopeptidase with thrombospondin type 1 motif, 16 [Source:ZFIN;Acc:ZDB-GENE-130530-760]
ENSDLAG00005032781	-2.86681	5.73169e-08	down	ccdc3b	coiled-coil domain containing 3b [Source:ZFIN;Acc:ZDB-GENE-050522-184]
ENSDLAG00005023316	-2.82397	0.00042392	down
ENSDLAG00005021776	-2.82377	3.50249e-10	down	tppp3	tubulin polymerization-promoting protein family member 3 [Source:ZFIN;Acc:ZDB-GENE-040426-1909]
ENSDLAG00005035008	-2.82102	0.000452569	down	hbae5	hemoglobin, alpha embryonic 5 [Source:ZFIN;Acc:ZDB-GENE-101028-1]
ENSDLAG00005011969	-2.82101	0.000160892	down
ENSDLAG00005007818	-2.81857	3.67768e-09	down	ADAMTS17	ADAM metallopeptidase with thrombospondin type 1 motif, 17 [Source:ZFIN;Acc:ZDB-GENE-121030-7]
ENSDLAG00005010194	-2.81808	4.86772e-12	down
ENSDLAG00005033166	-2.80785	1.79067e-05	down		actin binding Rho activating protein a [Source:ZFIN;Acc:ZDB-GENE-120730-1]
ENSDLAG00005013876	-2.78958	5.54754e-06	down
ENSDLAG00005031918	-2.78779	2.1927e-10	down	SGCA	sarcoglycan, alpha [Source:ZFIN;Acc:ZDB-GENE-041111-121]
ENSDLAG00005010822	-2.78719	1.58155e-06	down
ENSDLAG00005032418	-2.77366	1.06042e-05	down		leiomodin 2 (cardiac) b [Source:ZFIN;Acc:ZDB-GENE-041210-356]
ENSDLAG00005009893	-2.75594	5.65443e-05	down
ENSDLAG00005015213	-2.72415	0.000434593	down	NELL2	neural EGFL like 2 [Source:HGNC Symbol;Acc:HGNC:7751]
ENSDLAG00005015151	-2.71958	0.00119536	down
ENSDLAG00005016958	-2.7065	0.003876	down	stk33	serine/threonine kinase 33 [Source:ZFIN;Acc:ZDB-GENE-040724-242]
ENSDLAG00005034642	-2.70261	0.00274581	down	tmem229b	transmembrane protein 229B [Source:NCBI gene;Acc:767735]
ENSDLAG00005032946	-2.69677	0.00279299	down	NRN1L	neuritin 1-like a [Source:ZFIN;Acc:ZDB-GENE-050419-106]
ENSDLAG00005028781	-2.69439	9.67632e-05	down	cahz	carbonic anhydrase [Source:NCBI gene;Acc:30331]
ENSDLAG00005014058	-2.693	2.32165e-05	down
ENSDLAG00005020364	-2.6839	5.34838e-06	down
ENSDLAG00005020864	-2.6772	8.91423e-06	down		coiled-coil domain containing 80 like 2 [Source:ZFIN;Acc:ZDB-GENE-091118-63]
ENSDLAG00005019303	-2.66996	3.17603e-05	down	FNDC1	fibronectin type III domain containing 1 [Source:ZFIN;Acc:ZDB-GENE-041210-332]
ENSDLAG00005001979	-2.66451	0.000168863	down
ENSDLAG00005012245	-2.65518	2.24966e-08	down
ENSDLAG00005026926	-2.64417	6.33611e-10	down		olfactomedin-like 2Bb [Source:ZFIN;Acc:ZDB-GENE-070912-266]
ENSDLAG00005002430	-2.6259	0.000129092	down
ENSDLAG00005006767	-2.6173	5.71303e-09	down	P3H3	prolyl 3-hydroxylase 3 [Source:ZFIN;Acc:ZDB-GENE-060503-231]
ENSDLAG00005000521	-2.61385	3.98907e-08	down	per2	period circadian clock 2 [Source:ZFIN;Acc:ZDB-GENE-011220-2]
ENSDLAG00005000925	-2.61201	0.000352213	down
ENSDLAG00005000869	-2.60309	1.95875e-07	down	asip2b	agouti signaling protein, nonagouti homolog (mouse) 2b [Source:ZFIN;Acc:ZDB-GENE-150212-1]
ENSDLAG00005015765	-2.5947	1.13522e-08	down	abi3bpb	ABI family, member 3 (NESH) binding protein b [Source:ZFIN;Acc:ZDB-GENE-030131-6041]
ENSDLAG00005028708	-2.59145	0.00207906	down
ENSDLAG00005019493	-2.59017	1.67665e-07	down		si:dkey-202e22.2 [Source:ZFIN;Acc:ZDB-GENE-141215-27]
ENSDLAG00005024230	-2.58784	3.41382e-08	down	aspn	asporin (LRR class 1) [Source:ZFIN;Acc:ZDB-GENE-041105-7]
ENSDLAG00005011403	-2.58181	0.00414855	down
ENSDLAG00005022325	-2.57955	0.000358192	down		cellular retinoic acid binding protein 1b [Source:ZFIN;Acc:ZDB-GENE-040624-3]
ENSDLAG00005006907	-2.56178	3.83854e-05	down	nexn	nexilin (F actin binding protein) [Source:ZFIN;Acc:ZDB-GENE-041114-92]
ENSDLAG00005024348	-2.56166	0.0058578	down
ENSDLAG00005005616	-2.55777	0.000154956	down	RSPO2	R-spondin 2 [Source:ZFIN;Acc:ZDB-GENE-060503-667]
ENSDLAG00005002212	-2.55412	1.16838e-05	down	seraf	von Willebrand factor D and EGF domains [Source:ZFIN;Acc:ZDB-GENE-060929-1226]
ENSDLAG00005029771	-2.53199	0.0070057	down	P3H4	prolyl 3-hydroxylase family member 4 (inactive) [Source:HGNC Symbol;Acc:HGNC:16946]
ENSDLAG00005030733	-2.50903	0.00495532	down	LRRN3	leucine rich repeat neuronal 3b [Source:ZFIN;Acc:ZDB-GENE-170217-3]
ENSDLAG00005016969	-2.50333	6.20496e-05	down	lmo1	LIM domain only 1 [Source:NCBI gene;Acc:280646]
ENSDLAG00005032917	-2.50279	0.00642934	down
ENSDLAG00005029928	-2.49754	0.000657899	down	ST3GAL1	ST3 beta-galactoside alpha-2,3-sialyltransferase 1 [Source:HGNC Symbol;Acc:HGNC:10862]
ENSDLAG00005026661	-2.4907	4.7347e-09	down		si:ch73-334d15.1 [Source:ZFIN;Acc:ZDB-GENE-091118-35]
ENSDLAG00005017035	-2.48526	1.63041e-07	down	LRTM1	leucine rich repeats and transmembrane domains 1 [Source:ZFIN;Acc:ZDB-GENE-161221-2]
ENSDLAG00005020782	-2.47435	3.73637e-16	down
ENSDLAG00005014423	-2.45936	0.000270301	down		solute carrier family 26 member 10 [Source:ZFIN;Acc:ZDB-GENE-030131-9845]
ENSDLAG00005029506	-2.45525	0.000359439	down		si:dkey-85k7.12 [Source:ZFIN;Acc:ZDB-GENE-130530-855]
ENSDLAG00005030657	-2.4532	0.00656912	down
ENSDLAG00005006140	-2.45154	3.72203e-11	down
ENSDLAG00005022435	-2.43958	1.46974e-07	down
ENSDLAG00005031801	-2.42939	1.88493e-07	down	LRRC3
ENSDLAG00005001490	-2.42544	0.000100663	down
ENSDLAG00005029110	-2.41796	9.34559e-06	down	st3gal2	ST3 beta-galactoside alpha-2,3-sialyltransferase 2 [Source:ZFIN;Acc:ZDB-GENE-050419-181]
ENSDLAG00005001847	-2.41643	8.36365e-13	down	mapk8a	mitogen-activated protein kinase 8a [Source:ZFIN;Acc:ZDB-GENE-080218-17]
ENSDLAG00005006895	-2.4145	4.04416e-07	down
ENSDLAG00005012618	-2.41292	1.27422e-08	down
ENSDLAG00005027587	-2.40341	9.16042e-09	down		SPARC-like 2 [Source:ZFIN;Acc:ZDB-GENE-131127-575]
ENSDLAG00005022957	-2.4003	0.00368948	down
ENSDLAG00005032399	-2.38668	3.75647e-05	down
ENSDLAG00005018985	-2.37756	5.80191e-06	down	RGS2	regulator of G protein signaling 2 [Source:HGNC Symbol;Acc:HGNC:9998]
ENSDLAG00005017468	-2.37145	0.00205274	down	FREM3	FRAS1 related extracellular matrix 3 [Source:HGNC Symbol;Acc:HGNC:25172]
ENSDLAG00005028468	-2.37118	8.79842e-05	down	WNT1	Wnt family member 1 [Source:HGNC Symbol;Acc:HGNC:12774]
ENSDLAG00005009049	-2.36098	1.07833e-05	down	rbfox1	RNA binding fox-1 homolog 1 [Source:NCBI gene;Acc:449554]
ENSDLAG00005033461	-2.35945	6.51329e-05	down	TRIL	TLR4 interactor with leucine-rich repeats [Source:ZFIN;Acc:ZDB-GENE-131218-1]
ENSDLAG00005025828	-2.35688	1.99906e-05	down	kera	keratocan [Source:NCBI gene;Acc:567017]
ENSDLAG00005021215	-2.34804	0.00128264	down
ENSDLAG00005033036	-2.33761	3.12321e-05	down	prss35	serine protease 35 [Source:ZFIN;Acc:ZDB-GENE-040704-55]
ENSDLAG00005001528	-2.32533	5.39513e-05	down	cxcl12b	chemokine (C-X-C motif) ligand 12b (stromal cell-derived factor 1) [Source:ZFIN;Acc:ZDB-GENE-030721-1]
ENSDLAG00005027197	-2.32366	0.00533111	down		tripartite motif containing 35-13 [Source:ZFIN;Acc:ZDB-GENE-110920-5]
ENSDLAG00005029420	-2.32119	1.03761e-05	down
ENSDLAG00005017772	-2.32045	0.000125145	down
ENSDLAG00005018961	-2.3177	3.26202e-05	down
ENSDLAG00005028426	-2.31049	4.3874e-09	down
ENSDLAG00005008893	-2.30848	8.1742e-08	down	CTHRC1	collagen triple helix repeat containing 1 [Source:HGNC Symbol;Acc:HGNC:18831]
ENSDLAG00005009597	-2.29508	6.80557e-08	down		phospholipase C, delta 3b [Source:ZFIN;Acc:ZDB-GENE-081222-2]
ENSDLAG00005001980	-2.29406	0.00389921	down		si:dkeyp-69b9.3 [Source:ZFIN;Acc:ZDB-GENE-100922-275]
ENSDLAG00005034465	-2.29362	0.000942241	down
ENSDLAG00005000162	-2.28295	0.000190217	down		chloride channel, voltage-sensitive 2a [Source:ZFIN;Acc:ZDB-GENE-070705-19]
ENSDLAG00005017636	-2.28174	1.67096e-07	down
ENSDLAG00005025226	-2.27763	9.58454e-05	down	THSD7A	thrombospondin type 1 domain containing 7A [Source:HGNC Symbol;Acc:HGNC:22207]
ENSDLAG00005022430	-2.2758	0.000761671	down
ENSDLAG00005011835	-2.274	2.52266e-07	down	ENTPD5	ectonucleoside triphosphate diphosphohydrolase 5a [Source:ZFIN;Acc:ZDB-GENE-100419-1]
ENSDLAG00005030652	-2.27391	0.00231204	down
ENSDLAG00005012174	-2.27097	2.46358e-09	down	INSC	INSC spindle orientation adaptor protein [Source:HGNC Symbol;Acc:HGNC:33116]
ENSDLAG00005010439	-2.26701	2.5701e-05	down
ENSDLAG00005000185	-2.26529	1.12916e-05	down		ABI family, member 3 (NESH) binding protein a [Source:ZFIN;Acc:ZDB-GENE-070912-325]
ENSDLAG00005025323	-2.2594	0.00081397	down	tenm4	teneurin transmembrane protein 4 [Source:NCBI gene;Acc:30156]
ENSDLAG00005001302	-2.2548	8.01176e-08	down
ENSDLAG00005012300	-2.25165	1.25309e-06	down	adamts10	ADAM metallopeptidase with thrombospondin type 1 motif, 10 [Source:ZFIN;Acc:ZDB-GENE-081104-414]
ENSDLAG00005024031	-2.24806	0.00380798	down
ENSDLAG00005002036	-2.24279	0.00819865	down		lipase, member Ib [Source:ZFIN;Acc:ZDB-GENE-091118-47]
ENSDLAG00005019453	-2.24186	7.40857e-05	down	grip2a	glutamate receptor interacting protein 2a [Source:ZFIN;Acc:ZDB-GENE-081104-132]
ENSDLAG00005020853	-2.23693	1.92736e-08	down		procollagen, type V, alpha 1 [Source:ZFIN;Acc:ZDB-GENE-041105-6]
ENSDLAG00005018030	-2.23201	0.00549197	down		transmembrane channel-like 6a [Source:ZFIN;Acc:ZDB-GENE-081114-3]
ENSDLAG00005005654	-2.2221	4.53834e-06	down
ENSDLAG00005003502	-2.21922	8.77079e-06	down
ENSDLAG00005003397	-2.20756	0.000452405	down
ENSDLAG00005034475	-2.20663	3.22901e-13	down
ENSDLAG00005004516	-2.20606	0.00121599	down
ENSDLAG00005030471	-2.20507	0.00740575	down
ENSDLAG00005033326	-2.19631	1.39339e-08	down
ENSDLAG00005025865	-2.19477	3.9874e-07	down
ENSDLAG00005004933	-2.19447	1.23341e-06	down	POSTN	periostin, osteoblast specific factor a [Source:ZFIN;Acc:ZDB-GENE-091113-23]
ENSDLAG00005029366	-2.18901	2.2373e-06	down
ENSDLAG00005000749	-2.18852	3.70227e-06	down	zgc:113307	zgc:113307 [Source:ZFIN;Acc:ZDB-GENE-050522-29]
ENSDLAG00005018522	-2.18523	0.0089931	down
ENSDLAG00005028973	-2.18459	0.0016245	down
ENSDLAG00005029481	-2.18237	0.00772093	down
ENSDLAG00005017905	-2.18184	1.21898e-06	down
ENSDLAG00005000556	-2.17897	8.78087e-05	down	CDH20
ENSDLAG00005014876	-2.1776	0.000192039	down
ENSDLAG00005017326	-2.17342	0.000478062	down
ENSDLAG00005003785	-2.16499	3.11869e-05	down
ENSDLAG00005023997	-2.15198	6.05065e-05	down		3-monooxygenase/tryptophan 5-monooxygenase activation protein, gamma polypeptide 2 [Source:ZFIN;Acc:ZDB-GENE-061023-2]
ENSDLAG00005008746	-2.14422	9.39002e-08	down
ENSDLAG00005022571	-2.14106	0.00866966	down	CRISPLD1	cysteine-rich secretory protein LCCL domain containing 1a [Source:ZFIN;Acc:ZDB-GENE-090612-1]
ENSDLAG00005017209	-2.13873	0.00982191	down	gars1	glycyl-tRNA synthetase 1 [Source:ZFIN;Acc:ZDB-GENE-030131-9174]
ENSDLAG00005026677	-2.13548	0.00126177	down
ENSDLAG00005002168	-2.13124	4.22081e-08	down
ENSDLAG00005025044	-2.13116	0.00743781	down
ENSDLAG00005010540	-2.12911	2.46036e-11	down	nfatc1	nuclear factor of activated T cells 1 [Source:ZFIN;Acc:ZDB-GENE-060503-677]
ENSDLAG00005028694	-2.1209	0.000713009	down
ENSDLAG00005004973	-2.1203	2.14931e-08	down	CPXM2	carboxypeptidase X, M14 family member 2 [Source:HGNC Symbol;Acc:HGNC:26977]
ENSDLAG00005024839	-2.11314	0.0059353	down
ENSDLAG00005017441	-2.11166	2.21991e-06	down
ENSDLAG00005032524	-2.11069	0.00277392	down	tnni2a.2	troponin I type 2a (skeletal, fast), tandem duplicate 2 [Source:ZFIN;Acc:ZDB-GENE-040426-970]
ENSDLAG00005026842	-2.10085	1.76875e-05	down
ENSDLAG00005023961	-2.09851	2.16539e-06	down	SYNPO2L	synaptopodin 2-like b [Source:ZFIN;Acc:ZDB-GENE-090828-5]
ENSDLAG00005005513	-2.09846	6.35311e-06	down
ENSDLAG00005011963	-2.08477	3.53089e-05	down	cxcl19	chemokine (C-X-C motif) ligand 19 [Source:ZFIN;Acc:ZDB-GENE-140708-2]
ENSDLAG00005004483	-2.08369	2.45001e-06	down		pannexin 3 [Source:ZFIN;Acc:ZDB-GENE-091204-114]
ENSDLAG00005028759	-2.07678	2.45001e-06	down	HOXC10	homeobox C10 [Source:HGNC Symbol;Acc:HGNC:5122]
ENSDLAG00005023590	-2.07533	2.16146e-05	down	tncb	tenascin C [Source:ZFIN;Acc:ZDB-GENE-980526-104]
ENSDLAG00005027403	-2.07462	5.53364e-06	down
ENSDLAG00005000990	-2.07159	2.2432e-05	down
ENSDLAG00005023991	-2.06509	9.72323e-07	down	col11a1b	collagen, type XI, alpha 1b [Source:ZFIN;Acc:ZDB-GENE-070912-607]
ENSDLAG00005001539	-2.06205	0.000386163	down	ACAN	aggrecan b [Source:ZFIN;Acc:ZDB-GENE-100422-16]
ENSDLAG00005031381	-2.06145	0.000137164	down		urotensin-2 receptor 3 [Source:ZFIN;Acc:ZDB-GENE-100922-123]
ENSDLAG00005033518	-2.0611	0.00955814	down
ENSDLAG00005014487	-2.05575	2.29598e-05	down	tnmd	tenomodulin [Source:ZFIN;Acc:ZDB-GENE-080220-31]
ENSDLAG00005011408	-2.05439	4.77821e-07	down
ENSDLAG00005015559	-2.04842	0.00300398	down		dual-specificity tyrosine-(Y)-phosphorylation regulated kinase 4 [Source:ZFIN;Acc:ZDB-GENE-091015-3]
ENSDLAG00005005839	-2.04677	2.75843e-06	down		multiple EGF-like-domains 6b [Source:ZFIN;Acc:ZDB-GENE-101112-3]
ENSDLAG00005026327	-2.04497	1.23953e-05	down
ENSDLAG00005022486	-2.04238	3.61958e-05	down	TENM3	teneurin transmembrane protein 3 [Source:HGNC Symbol;Acc:HGNC:29944]
ENSDLAG00005004651	-2.03917	1.76875e-05	down
ENSDLAG00005019317	-2.0358	0.00161451	down
ENSDLAG00005025160	-2.03322	0.00295931	down	gpc6b	glypican 6b [Source:ZFIN;Acc:ZDB-GENE-130515-2]
ENSDLAG00005013935	-2.03211	9.91973e-06	down
ENSDLAG00005027348	-2.02777	3.01524e-06	down		proline/arginine-rich end leucine-rich repeat protein [Source:ZFIN;Acc:ZDB-GENE-080327-24]
ENSDLAG00005001300	-2.0265	1.09678e-10	down
ENSDLAG00005005191	-2.02627	0.00750506	down		trans-2,3-enoyl-CoA reductase a [Source:ZFIN;Acc:ZDB-GENE-090930-1]
ENSDLAG00005025860	-2.02521	8.07158e-07	down
ENSDLAG00005018791	-2.01859	4.63867e-05	down	frem1b	Fras1 related extracellular matrix 1b [Source:ZFIN;Acc:ZDB-GENE-050208-783]
ENSDLAG00005031352	-2.01285	0.0039994	down	klf11a	Kruppel-like factor 11a [Source:ZFIN;Acc:ZDB-GENE-030131-3568]
ENSDLAG00005016148	-2.01266	0.00494884	down	p2rx2	purinergic receptor P2X, ligand-gated ion channel, 2 [Source:ZFIN;Acc:ZDB-GENE-030319-2]
ENSDLAG00005010575	-2.01095	9.3509e-05	down		Ca2+-dependent activator protein for secretion a [Source:ZFIN;Acc:ZDB-GENE-030616-525]
ENSDLAG00005024788	-2.0098	2.69695e-07	down		collagen, type V, alpha 2a [Source:ZFIN;Acc:ZDB-GENE-030616-13]
ENSDLAG00005011337	-2.00649	1.73354e-06	down	METTL24	methyltransferase like 24 [Source:ZFIN;Acc:ZDB-GENE-070424-138]
ENSDLAG00005001595	-2.00583	0.000585003	down	hapln3	hyaluronan and proteoglycan link protein 3 [Source:ZFIN;Acc:ZDB-GENE-040426-2089]
ENSDLAG00005034786	-2.00372	0.00588659	down
ENSDLAG00005030215	-2.00244	1.01074e-08	down	tgfbi	transforming growth factor, beta-induced [Source:ZFIN;Acc:ZDB-GENE-030131-73]
ENSDLAG00005019707	-2.00102	3.79449e-06	down
ENSDLAG00005016210	-2.00018	2.53747e-08	down		solute carrier family 25 member 18 [Source:ZFIN;Acc:ZDB-GENE-041111-192]

## Sheet: MET2_24hpi
row.names	log2FoldChange	padj	regulation	external_gene_name	description
ENSDLAG00005035100	9.98281	1.09079e-11	up
ENSDLAG00005028074	9.49453	2.26858e-08	up
ENSDLAG00005002533	9.36775	9.53413e-17	up
ENSDLAG00005007949	8.40782	4.34763e-07	up
ENSDLAG00005005252	8.35519	1.70744e-26	up
ENSDLAG00005023869	8.09696	0.00534992	up
ENSDLAG00005016526	8.00723	5.59829e-15	up
ENSDLAG00005010678	7.96835	2.55718e-06	up		si:rp71-39b20.4 [Source:ZFIN;Acc:ZDB-GENE-070912-704]
ENSDLAG00005013039	7.78329	1.86882e-09	up
ENSDLAG00005005393	7.72992	5.98087e-33	up
ENSDLAG00005007954	7.06296	0.000161671	up
ENSDLAG00005007722	5.76619	2.92941e-05	up
ENSDLAG00005022256	5.7256	1.00522e-21	up		haptoglobin [Source:ZFIN;Acc:ZDB-GENE-030131-1259]
ENSDLAG00005024758	5.45181	2.79389e-15	up	c7b	complement component 7b [Source:ZFIN;Acc:ZDB-GENE-021120-1]
ENSDLAG00005034675	5.41632	0.00314841	up
ENSDLAG00005006075	4.80068	2.64292e-12	up
ENSDLAG00005031898	4.78083	0.00776212	up	rab6bb	RAB6B, member RAS oncogene family b [Source:ZFIN;Acc:ZDB-GENE-050320-28]
ENSDLAG00005016243	4.33258	0.00480327	up	fabp7b	fatty acid binding protein 7, brain, b [Source:ZFIN;Acc:ZDB-GENE-040614-4]
ENSDLAG00005014425	4.24414	0.00721093	up	si:ch211-113g11.6	si:ch211-113g11.6 [Source:ZFIN;Acc:ZDB-GENE-060503-473]
ENSDLAG00005029812	3.99291	1.50134e-24	up	cldc1	si:ch73-86n18.1 [Source:ZFIN;Acc:ZDB-GENE-141216-19]
ENSDLAG00005028453	3.73351	3.90556e-06	up
ENSDLAG00005014599	3.71745	8.43395e-06	up
ENSDLAG00005031928	3.71305	0.00186512	up
ENSDLAG00005008130	3.70971	0.00569036	up	mmp13a	matrix metallopeptidase 13a [Source:ZFIN;Acc:ZDB-GENE-031202-2]
ENSDLAG00005013855	3.66954	5.93805e-11	up
ENSDLAG00005031212	3.52706	4.38479e-05	up		protein phosphatase 1 regulatory subunit 3G [Source:HGNC Symbol;Acc:HGNC:14945]
ENSDLAG00005015840	3.38427	2.40769e-05	up
ENSDLAG00005022925	3.24229	0.00278922	up
ENSDLAG00005014333	3.23901	0.00117003	up
ENSDLAG00005000539	3.21876	0.00569036	up
ENSDLAG00005018675	3.19929	2.74097e-05	up
ENSDLAG00005028280	3.05369	0.000367376	up	trim63a	tripartite motif containing 63a [Source:ZFIN;Acc:ZDB-GENE-040625-139]
ENSDLAG00005030857	3.03385	0.00956885	up
ENSDLAG00005000980	2.87643	0.00206352	up
ENSDLAG00005005621	2.87461	0.000327464	up
ENSDLAG00005012689	2.86818	2.90222e-08	up	hspb6	heat shock protein, alpha-crystallin-related, b6 [Source:ZFIN;Acc:ZDB-GENE-080214-7]
ENSDLAG00005027592	2.86622	0.000486038	up	calcoco1b	calcium binding and coiled-coil domain 1b [Source:ZFIN;Acc:ZDB-GENE-031118-126]
ENSDLAG00005033961	2.84796	1.30164e-05	up	ca4a	carbonic anhydrase IV a [Source:NCBI gene;Acc:555196]
ENSDLAG00005011625	2.789	0.00044966	up		calpain 3b [Source:ZFIN;Acc:ZDB-GENE-041001-149]
ENSDLAG00005024822	2.76308	0.00678844	up
ENSDLAG00005032177	2.69356	0.00973161	up
ENSDLAG00005002264	2.59556	0.000184983	up	selp	selectin P [Source:ZFIN;Acc:ZDB-GENE-110107-2]
ENSDLAG00005003777	2.53305	0.00656726	up	si:ch1073-281m9.1	chromosome 11 open reading frame 96 [Source:HGNC Symbol;Acc:HGNC:38675]
ENSDLAG00005001692	2.50997	0.00681916	up	ASS1	argininosuccinate synthase 1 [Source:HGNC Symbol;Acc:HGNC:758]
ENSDLAG00005029539	2.48083	0.00226516	up		interleukin 11a [Source:ZFIN;Acc:ZDB-GENE-051019-1]
ENSDLAG00005003620	2.47849	0.000248392	up
ENSDLAG00005001145	2.47415	0.00653453	up
ENSDLAG00005014587	2.46919	0.00165388	up
ENSDLAG00005033480	2.42917	1.29299e-05	up	rgs5b	regulator of G protein signaling 5b [Source:ZFIN;Acc:ZDB-GENE-050417-359]
ENSDLAG00005019576	2.4227	6.1871e-06	up	saa	serum amyloid A [Source:ZFIN;Acc:ZDB-GENE-040927-15]
ENSDLAG00005027305	2.40517	2.56502e-05	up	rgcc	regulator of cell cycle [Source:ZFIN;Acc:ZDB-GENE-040704-31]
ENSDLAG00005008061	2.38348	1.07603e-05	up	tfa	transferrin-a [Source:ZFIN;Acc:ZDB-GENE-980526-35]
ENSDLAG00005020004	2.36889	0.00149004	up
ENSDLAG00005011801	2.31613	1.30164e-05	up		patatin-like phospholipase domain containing 2 [Source:ZFIN;Acc:ZDB-GENE-120913-3]
ENSDLAG00005022461	2.25327	0.000409536	up	si:dkey-184p18.2	si:dkey-184p18.2 [Source:NCBI gene;Acc:768134]
ENSDLAG00005027970	2.22039	0.000376384	up	dok6	docking protein 6 [Source:ZFIN;Acc:ZDB-GENE-070410-50]
ENSDLAG00005004747	2.20828	0.000264762	up
ENSDLAG00005006032	2.18916	0.000651178	up	hpdl	4-hydroxyphenylpyruvate dioxygenase-like [Source:ZFIN;Acc:ZDB-GENE-071004-50]
ENSDLAG00005010916	2.18141	7.5253e-06	up	fgf24	fibroblast growth factor 24 [Source:ZFIN;Acc:ZDB-GENE-030708-1]
ENSDLAG00005021102	2.08657	1.83933e-05	up
ENSDLAG00005033647	2.07949	0.000987654	up		protein phosphatase 1 regulatory subunit 27 [Source:HGNC Symbol;Acc:HGNC:16813]
ENSDLAG00005019032	2.06574	0.00634501	up	GCNT3	glucosaminyl (N-acetyl) transferase 3, mucin type [Source:ZFIN;Acc:ZDB-GENE-110411-253]
ENSDLAG00005028532	2.04799	3.10716e-05	up	tcf21	transcription factor 21 [Source:NCBI gene;Acc:558148]
ENSDLAG00005031720	2.04724	0.00573455	up	trim63b	tripartite motif containing 63b [Source:ZFIN;Acc:ZDB-GENE-040426-1003]
ENSDLAG00005018493	2.01089	0.000333961	up	ero1a	endoplasmic reticulum oxidoreductase alpha [Source:NCBI gene;Acc:393321]
ENSDLAG00005004035	-7.00748	0.0037762	down
ENSDLAG00005033112	-6.82474	0.00891378	down
ENSDLAG00005025199	-5.91057	0.000879908	down
ENSDLAG00005017753	-3.54268	0.00198119	down	f10	coagulation factor X [Source:ZFIN;Acc:ZDB-GENE-021206-9]
ENSDLAG00005034270	-3.34902	4.73221e-06	down	brinp1	bone morphogenetic protein/retinoic acid inducible neural-specific 1 [Source:ZFIN;Acc:ZDB-GENE-130530-847]
ENSDLAG00005033155	-3.05877	0.00206415	down
ENSDLAG00005023393	-2.97151	0.0060115	down	CDH18	cadherin 18 [Source:HGNC Symbol;Acc:HGNC:1757]
ENSDLAG00005027756	-2.9427	0.00592786	down	abrab	actin binding Rho activating protein b [Source:ZFIN;Acc:ZDB-GENE-040822-7]
ENSDLAG00005031434	-2.84544	0.00161795	down
ENSDLAG00005005046	-2.74183	0.00755543	down
ENSDLAG00005030652	-2.66391	0.000963374	down
ENSDLAG00005011403	-2.66333	0.00625489	down
ENSDLAG00005001632	-2.54956	0.00798569	down		si:dkey-183j2.10 [Source:ZFIN;Acc:ZDB-GENE-130530-729]
ENSDLAG00005028781	-2.50024	0.000723262	down	cahz	carbonic anhydrase [Source:NCBI gene;Acc:30331]
ENSDLAG00005000521	-2.41718	1.83835e-06	down	per2	period circadian clock 2 [Source:ZFIN;Acc:ZDB-GENE-011220-2]
ENSDLAG00005001837	-2.41095	0.000724269	down
ENSDLAG00005023000	-2.39724	0.00145067	down
ENSDLAG00005008094	-2.25084	0.00236584	down	rgra	retinal G protein coupled receptor a [Source:ZFIN;Acc:ZDB-GENE-040924-6]
ENSDLAG00005019317	-2.23176	0.00116715	down
ENSDLAG00005023956	-2.20959	0.00054936	down
ENSDLAG00005028694	-2.20623	0.00098618	down
ENSDLAG00005033378	-2.15029	0.00653453	down		prolyl 4-hydroxylase, alpha polypeptide III [Source:ZFIN;Acc:ZDB-GENE-041010-4]
ENSDLAG00005028942	-2.14853	0.00876779	down		interleukin 1 receptor like 1 [Source:HGNC Symbol;Acc:HGNC:5998]
ENSDLAG00005020667	-2.13407	0.000211014	down
ENSDLAG00005029691	-2.11814	0.000439881	down
ENSDLAG00005034382	-2.08986	1.75226e-07	down
ENSDLAG00005031248	-2.08177	2.55718e-06	down	leap2	liver-expressed antimicrobial peptide 2 [Source:ZFIN;Acc:ZDB-GENE-081022-131]
ENSDLAG00005033166	-2.07983	0.00389592	down		actin binding Rho activating protein a [Source:ZFIN;Acc:ZDB-GENE-120730-1]
ENSDLAG00005000869	-2.0665	9.06564e-05	down	asip2b	agouti signaling protein, nonagouti homolog (mouse) 2b [Source:ZFIN;Acc:ZDB-GENE-150212-1]
ENSDLAG00005026926	-2.05383	7.5253e-06	down		olfactomedin-like 2Bb [Source:ZFIN;Acc:ZDB-GENE-070912-266]
ENSDLAG00005023997	-2.03902	0.000376384	down		3-monooxygenase/tryptophan 5-monooxygenase activation protein, gamma polypeptide 2 [Source:ZFIN;Acc:ZDB-GENE-061023-2]
ENSDLAG00005002430	-2.02916	0.00630774	down
ENSDLAG00005006002	-2.02745	0.00736776	down	anos1a	anosmin 1a [Source:ZFIN;Acc:ZDB-GENE-000201-9]
ENSDLAG00005005616	-2.00651	0.00522556	down	RSPO2	R-spondin 2 [Source:ZFIN;Acc:ZDB-GENE-060503-667]
ENSDLAG00005019168	-2.00035	0.00314717	down

## Sheet: MET3_24hpi
row.names	log2FoldChange	padj	regulation	external_gene_name	description
ENSDLAG00005035100	10.4857	4.4271e-13	up
ENSDLAG00005000517	10.0616	0.0068017	up
ENSDLAG00005028074	10.0507	1.08321e-09	up
ENSDLAG00005002533	9.97588	3.0124e-19	up
ENSDLAG00005007949	8.43275	2.5753e-07	up
ENSDLAG00005005252	8.40858	4.92062e-27	up
ENSDLAG00005016526	8.03112	4.48773e-15	up
ENSDLAG00005005393	8.00748	1.55306e-35	up
ENSDLAG00005013039	7.35453	1.40038e-08	up
ENSDLAG00005007954	7.15904	9.71617e-05	up
ENSDLAG00005010678	7.05794	2.95536e-05	up		si:rp71-39b20.4 [Source:ZFIN;Acc:ZDB-GENE-070912-704]
ENSDLAG00005022256	6.0405	1.98238e-24	up		haptoglobin [Source:ZFIN;Acc:ZDB-GENE-030131-1259]
ENSDLAG00005007672	5.59929	0.00103235	up	ela3l	elastase 3 like [Source:ZFIN;Acc:ZDB-GENE-060710-2]
ENSDLAG00005008838	5.57599	0.000332579	up	si:ch1073-126c3.2	si:ch1073-126c3.2 [Source:ZFIN;Acc:ZDB-GENE-030131-4602]
ENSDLAG00005024758	5.53064	9.01625e-16	up	c7b	complement component 7b [Source:ZFIN;Acc:ZDB-GENE-021120-1]
ENSDLAG00005021309	5.40943	0.00972528	up
ENSDLAG00005007722	5.30324	0.000115808	up
ENSDLAG00005006075	4.86888	7.58093e-13	up
ENSDLAG00005001556	4.69491	0.00041854	up
ENSDLAG00005029812	4.45004	7.86417e-31	up	cldc1	si:ch73-86n18.1 [Source:ZFIN;Acc:ZDB-GENE-141216-19]
ENSDLAG00005014425	4.36872	0.00458217	up	si:ch211-113g11.6	si:ch211-113g11.6 [Source:ZFIN;Acc:ZDB-GENE-060503-473]
ENSDLAG00005008130	4.28335	0.000939903	up	mmp13a	matrix metallopeptidase 13a [Source:ZFIN;Acc:ZDB-GENE-031202-2]
ENSDLAG00005015840	4.08414	9.46427e-08	up
ENSDLAG00005014599	3.95065	1.18053e-06	up
ENSDLAG00005013855	3.92947	7.58093e-13	up
ENSDLAG00005007992	3.43199	1.84318e-11	up
ENSDLAG00005031928	3.39231	0.00427467	up
ENSDLAG00005018675	3.36891	6.49916e-06	up
ENSDLAG00005028506	3.18704	0.00103235	up
ENSDLAG00005019576	3.15978	3.18899e-10	up	saa	serum amyloid A [Source:ZFIN;Acc:ZDB-GENE-040927-15]
ENSDLAG00005022925	3.10908	0.00366131	up
ENSDLAG00005033480	3.02458	7.97327e-09	up	rgs5b	regulator of G protein signaling 5b [Source:ZFIN;Acc:ZDB-GENE-050417-359]
ENSDLAG00005014333	3.00729	0.00242297	up
ENSDLAG00005008061	2.98911	5.59892e-09	up	tfa	transferrin-a [Source:ZFIN;Acc:ZDB-GENE-980526-35]
ENSDLAG00005024822	2.88494	0.00365598	up
ENSDLAG00005028453	2.73266	0.000995175	up
ENSDLAG00005002264	2.7273	5.51775e-05	up	selp	selectin P [Source:ZFIN;Acc:ZDB-GENE-110107-2]
ENSDLAG00005010835	2.71508	0.000272191	up	ddx43	DEAD (Asp-Glu-Ala-Asp) box polypeptide 43 [Source:ZFIN;Acc:ZDB-GENE-080204-77]
ENSDLAG00005014587	2.69319	0.00041854	up
ENSDLAG00005000235	2.66544	0.00202356	up	kcnmb2	potassium large conductance calcium-activated channel, subfamily M, beta member 2 [Source:ZFIN;Acc:ZDB-GENE-050320-97]
ENSDLAG00005022653	2.54542	0.00471122	up		WAP, follistatin/kazal, immunoglobulin, kunitz and netrin domain containing 2b [Source:ZFIN;Acc:ZDB-GENE-110414-1]
ENSDLAG00005000980	2.52558	0.00684136	up
ENSDLAG00005009426	2.48971	5.96028e-14	up	steap4	STEAP family member 4 [Source:ZFIN;Acc:ZDB-GENE-070424-244]
ENSDLAG00005014898	2.43238	0.00870442	up
ENSDLAG00005005621	2.42648	0.00269426	up
ENSDLAG00005033961	2.38498	0.000286568	up	ca4a	carbonic anhydrase IV a [Source:NCBI gene;Acc:555196]
ENSDLAG00005028280	2.38415	0.00610517	up	trim63a	tripartite motif containing 63a [Source:ZFIN;Acc:ZDB-GENE-040625-139]
ENSDLAG00005002929	2.37653	0.000135734	up	tnfaip6	tumor necrosis factor, alpha-induced protein 6 [Source:ZFIN;Acc:ZDB-GENE-060421-2654]
ENSDLAG00005010916	2.35858	6.1577e-07	up	fgf24	fibroblast growth factor 24 [Source:ZFIN;Acc:ZDB-GENE-030708-1]
ENSDLAG00005029539	2.34593	0.00344824	up		interleukin 11a [Source:ZFIN;Acc:ZDB-GENE-051019-1]
ENSDLAG00005027970	2.3383	0.00012314	up	dok6	docking protein 6 [Source:ZFIN;Acc:ZDB-GENE-070410-50]
ENSDLAG00005034309	2.32042	0.0048386	up
ENSDLAG00005027837	2.31509	0.00268248	up
ENSDLAG00005027592	2.28293	0.00612195	up	calcoco1b	calcium binding and coiled-coil domain 1b [Source:ZFIN;Acc:ZDB-GENE-031118-126]
ENSDLAG00005029277	2.23814	1.52268e-06	up	slc2a5	solute carrier family 2 member 5 [Source:ZFIN;Acc:ZDB-GENE-060222-2]
ENSDLAG00005001805	2.22135	0.00712502	up
ENSDLAG00005006032	2.22067	0.00041854	up	hpdl	4-hydroxyphenylpyruvate dioxygenase-like [Source:ZFIN;Acc:ZDB-GENE-071004-50]
ENSDLAG00005004747	2.21733	0.000187561	up
ENSDLAG00005028532	2.17651	5.6422e-06	up	tcf21	transcription factor 21 [Source:NCBI gene;Acc:558148]
ENSDLAG00005031779	2.06921	2.90411e-13	up
ENSDLAG00005003620	2.01731	0.00293442	up
ENSDLAG00005021841	2.00509	2.53587e-05	up
ENSDLAG00005033746	-25.5283	9.31726e-05	down
ENSDLAG00005027408	-6.37985	0.00120378	down
ENSDLAG00005028057	-6.19015	0.00284663	down
ENSDLAG00005000346	-5.4648	0.000933955	down	camk2n1a	calcium/calmodulin-dependent protein kinase II inhibitor 1a [Source:ZFIN;Acc:ZDB-GENE-050522-319]
ENSDLAG00005027398	-5.45048	0.00532364	down
ENSDLAG00005003193	-5.11781	0.00835275	down
ENSDLAG00005025199	-5.10186	0.00333705	down
ENSDLAG00005026769	-4.93159	0.00543737	down	MSC	musculin (activated B-cell factor-1) [Source:ZFIN;Acc:ZDB-GENE-090806-3]
ENSDLAG00005006713	-4.80719	0.00754675	down
ENSDLAG00005031341	-4.17538	0.000176031	down		si:ch211-220i18.4 [Source:ZFIN;Acc:ZDB-GENE-090312-151]
ENSDLAG00005016599	-4.0286	0.00894784	down		ankyrin repeat and BTB (POZ) domain containing 2a [Source:ZFIN;Acc:ZDB-GENE-100422-13]
ENSDLAG00005026704	-3.4715	0.00195417	down
ENSDLAG00005027620	-3.46179	0.00983441	down
ENSDLAG00005034270	-3.38122	2.22196e-06	down	brinp1	bone morphogenetic protein/retinoic acid inducible neural-specific 1 [Source:ZFIN;Acc:ZDB-GENE-130530-847]
ENSDLAG00005005046	-3.31558	0.000827399	down
ENSDLAG00005022056	-3.09521	0.00290108	down
ENSDLAG00005025224	-2.8175	0.00211127	down		endothelin receptor type Bb [Source:ZFIN;Acc:ZDB-GENE-081105-182]
ENSDLAG00005016148	-2.81624	0.000158044	down	p2rx2	purinergic receptor P2X, ligand-gated ion channel, 2 [Source:ZFIN;Acc:ZDB-GENE-030319-2]
ENSDLAG00005004188	-2.81226	0.00890499	down
ENSDLAG00005028478	-2.72146	0.000650331	down
ENSDLAG00005029691	-2.57804	1.31388e-05	down
ENSDLAG00005032404	-2.56175	0.00835275	down		si:ch211-253p14.2 [Source:ZFIN;Acc:ZDB-GENE-131127-524]
ENSDLAG00005000521	-2.55481	2.19294e-07	down	per2	period circadian clock 2 [Source:ZFIN;Acc:ZDB-GENE-011220-2]
ENSDLAG00005008094	-2.53296	0.000545298	down	rgra	retinal G protein coupled receptor a [Source:ZFIN;Acc:ZDB-GENE-040924-6]
ENSDLAG00005006558	-2.42507	0.00539192	down
ENSDLAG00005011963	-2.4231	4.41453e-06	down	cxcl19	chemokine (C-X-C motif) ligand 19 [Source:ZFIN;Acc:ZDB-GENE-140708-2]
ENSDLAG00005028694	-2.42118	0.00020893	down
ENSDLAG00005023451	-2.41812	1.52268e-06	down	DKEY-76P14.1
ENSDLAG00005026948	-2.40966	0.00801232	down
ENSDLAG00005021386	-2.40649	0.00809344	down
ENSDLAG00005004651	-2.40608	8.97848e-07	down
ENSDLAG00005014876	-2.39722	9.68103e-05	down
ENSDLAG00005003502	-2.38992	4.67484e-06	down
ENSDLAG00005029366	-2.35154	9.02529e-07	down
ENSDLAG00005027587	-2.33222	5.73679e-08	down		SPARC-like 2 [Source:ZFIN;Acc:ZDB-GENE-131127-575]
ENSDLAG00005004534	-2.32606	0.00011536	down	hoxd11a	homeobox D11a [Source:NCBI gene;Acc:30405]
ENSDLAG00005018522	-2.29461	0.00890231	down
ENSDLAG00005028768	-2.2842	0.00227749	down		2-epi-5-epi-valiolone synthase [Source:ZFIN;Acc:ZDB-GENE-131121-365]
ENSDLAG00005030471	-2.23138	0.00971917	down
ENSDLAG00005016181	-2.20452	0.00102422	down	CREB5	cAMP responsive element binding protein 5b [Source:ZFIN;Acc:ZDB-GENE-091020-6]
ENSDLAG00005024467	-2.19324	0.00550689	down	trim9	tripartite motif containing 9 [Source:ZFIN;Acc:ZDB-GENE-030131-8043]
ENSDLAG00005033166	-2.18874	0.00183611	down		actin binding Rho activating protein a [Source:ZFIN;Acc:ZDB-GENE-120730-1]
ENSDLAG00005030467	-2.15617	0.00243377	down		myozenin 3a [Source:ZFIN;Acc:ZDB-GENE-111012-4]
ENSDLAG00005021436	-2.14014	2.61691e-05	down	dnajb5	DnaJ heat shock protein family (Hsp40) member B5 [Source:ZFIN;Acc:ZDB-GENE-070705-308]
ENSDLAG00005011030	-2.13414	0.000921474	down
ENSDLAG00005024031	-2.12577	0.00606692	down
ENSDLAG00005034382	-2.11623	7.62282e-08	down
ENSDLAG00005001837	-2.10797	0.0029777	down
ENSDLAG00005026926	-2.07341	4.36068e-06	down		olfactomedin-like 2Bb [Source:ZFIN;Acc:ZDB-GENE-070912-266]
ENSDLAG00005026842	-2.06879	6.27687e-05	down
ENSDLAG00005030652	-2.05562	0.00674866	down
ENSDLAG00005030895	-2.04623	0.00363398	down		secreted frizzled related protein 2 [Source:HGNC Symbol;Acc:HGNC:10777]
ENSDLAG00005023000	-2.03382	0.00691718	down
ENSDLAG00005022071	-2.02496	1.551e-05	down
ENSDLAG00005010198	-2.00257	0.000351728	down
ENSDLAG00005009880	-2.00136	0.000650331	down	KIRREL3	kirre like nephrin family adhesion molecule 3 [Source:HGNC Symbol;Acc:HGNC:23204]

## Sheet: CTRL_48hpi
row.names	log2FoldChange	padj	regulation	external_gene_name	description
ENSDLAG00005035100	10.8704	4.40758e-14	up
ENSDLAG00005028074	10.1669	3.63208e-10	up
ENSDLAG00005002533	9.46473	5.08522e-17	up
ENSDLAG00005003110	9.4274	0.0034374	up
ENSDLAG00005005252	9.08845	9.21611e-32	up
ENSDLAG00005007949	8.9052	1.8883e-08	up
ENSDLAG00005010678	8.08077	5.69217e-07	up		si:rp71-39b20.4 [Source:ZFIN;Acc:ZDB-GENE-070912-704]
ENSDLAG00005005393	7.96308	4.19788e-35	up
ENSDLAG00005016526	7.76713	4.66384e-14	up
ENSDLAG00005007954	7.58321	1.63117e-05	up
ENSDLAG00005013039	6.38211	8.46397e-07	up
ENSDLAG00005021570	6.05592	8.18031e-05	up
ENSDLAG00005034675	5.81848	0.00081969	up
ENSDLAG00005008838	5.8097	0.000108309	up	si:ch1073-126c3.2	si:ch1073-126c3.2 [Source:ZFIN;Acc:ZDB-GENE-030131-4602]
ENSDLAG00005000512	5.76725	0.0061635	up
ENSDLAG00005021309	5.39887	0.00917685	up
ENSDLAG00005006075	5.23345	6.82642e-15	up
ENSDLAG00005007722	5.179	0.000106087	up
ENSDLAG00005022256	5.02134	3.03119e-16	up		haptoglobin [Source:ZFIN;Acc:ZDB-GENE-030131-1259]
ENSDLAG00005008130	4.69618	0.000160983	up	mmp13a	matrix metallopeptidase 13a [Source:ZFIN;Acc:ZDB-GENE-031202-2]
ENSDLAG00005024758	4.58241	8.08695e-11	up	c7b	complement component 7b [Source:ZFIN;Acc:ZDB-GENE-021120-1]
ENSDLAG00005022205	4.57571	0.00710131	up		transmembrane BAX inhibitor motif containing 1b [Source:ZFIN;Acc:ZDB-GENE-170110-3]
ENSDLAG00005031928	4.47148	5.5303e-05	up
ENSDLAG00005001556	4.43774	0.00072111	up
ENSDLAG00005021347	4.39913	0.00183444	up	IL-1b
ENSDLAG00005010522	4.3242	0.00683154	up
ENSDLAG00005014425	4.30646	0.00464895	up	si:ch211-113g11.6	si:ch211-113g11.6 [Source:ZFIN;Acc:ZDB-GENE-060503-473]
ENSDLAG00005029812	4.21543	1.37876e-27	up	cldc1	si:ch73-86n18.1 [Source:ZFIN;Acc:ZDB-GENE-141216-19]
ENSDLAG00005030375	4.18005	0.00155469	up	sncgb	synuclein, gamma b (breast cancer-specific protein 1) [Source:ZFIN;Acc:ZDB-GENE-050522-235]
ENSDLAG00005009344	4.13516	0.00106593	up
ENSDLAG00005015840	3.81621	4.21634e-07	up
ENSDLAG00005018675	3.67771	2.79759e-07	up
ENSDLAG00005027778	3.60558	0.00152073	up
ENSDLAG00005007549	3.4985	0.00839191	up		cugbp, Elav-like family member 3b [Source:ZFIN;Acc:ZDB-GENE-110408-50]
ENSDLAG00005028453	3.49419	7.40927e-06	up
ENSDLAG00005013855	3.44959	5.63294e-10	up
ENSDLAG00005022925	3.43207	0.000906222	up
ENSDLAG00005027592	3.28704	1.95976e-05	up	calcoco1b	calcium binding and coiled-coil domain 1b [Source:ZFIN;Acc:ZDB-GENE-031118-126]
ENSDLAG00005007992	3.2118	3.63053e-10	up
ENSDLAG00005031212	3.17013	0.000160354	up		protein phosphatase 1 regulatory subunit 3G [Source:HGNC Symbol;Acc:HGNC:14945]
ENSDLAG00005028280	3.06277	0.000177505	up	trim63a	tripartite motif containing 63a [Source:ZFIN;Acc:ZDB-GENE-040625-139]
ENSDLAG00005033961	3.0433	8.94716e-07	up	ca4a	carbonic anhydrase IV a [Source:NCBI gene;Acc:555196]
ENSDLAG00005008061	3.03113	1.51314e-09	up	tfa	transferrin-a [Source:ZFIN;Acc:ZDB-GENE-980526-35]
ENSDLAG00005005857	3.0307	0.00330215	up	CREM	cAMP responsive element modulator [Source:HGNC Symbol;Acc:HGNC:2352]
ENSDLAG00005025036	2.98724	7.20143e-06	up		si:dkey-93h22.7 [Source:ZFIN;Acc:ZDB-GENE-141216-252]
ENSDLAG00005022783	2.98575	0.000574151	up
ENSDLAG00005024822	2.96073	0.00242867	up
ENSDLAG00005019032	2.89495	2.70143e-05	up	GCNT3	glucosaminyl (N-acetyl) transferase 3, mucin type [Source:ZFIN;Acc:ZDB-GENE-110411-253]
ENSDLAG00005002264	2.86957	1.01007e-05	up	selp	selectin P [Source:ZFIN;Acc:ZDB-GENE-110107-2]
ENSDLAG00005019576	2.8326	1.7767e-08	up	saa	serum amyloid A [Source:ZFIN;Acc:ZDB-GENE-040927-15]
ENSDLAG00005012689	2.81773	1.73645e-08	up	hspb6	heat shock protein, alpha-crystallin-related, b6 [Source:ZFIN;Acc:ZDB-GENE-080214-7]
ENSDLAG00005001172	2.78906	5.11096e-05	up
ENSDLAG00005033480	2.6647	3.97375e-07	up	rgs5b	regulator of G protein signaling 5b [Source:ZFIN;Acc:ZDB-GENE-050417-359]
ENSDLAG00005011625	2.64324	0.000581393	up		calpain 3b [Source:ZFIN;Acc:ZDB-GENE-041001-149]
ENSDLAG00005005621	2.63141	0.00083025	up
ENSDLAG00005001039	2.58685	7.30651e-05	up
ENSDLAG00005028532	2.55313	2.01049e-08	up	tcf21	transcription factor 21 [Source:NCBI gene;Acc:558148]
ENSDLAG00005027305	2.52907	3.22181e-06	up	rgcc	regulator of cell cycle [Source:ZFIN;Acc:ZDB-GENE-040704-31]
ENSDLAG00005021425	2.52739	0.000505856	up	MICU3	mitochondrial calcium uptake family, member 3b [Source:ZFIN;Acc:ZDB-GENE-120813-5]
ENSDLAG00005008093	2.49905	4.08608e-05	up	YBX2	Y-box binding protein 2 [Source:HGNC Symbol;Acc:HGNC:17948]
ENSDLAG00005033647	2.48572	2.42659e-05	up		protein phosphatase 1 regulatory subunit 27 [Source:HGNC Symbol;Acc:HGNC:16813]
ENSDLAG00005022792	2.4532	7.73807e-07	up	fbxo32	F-box protein 32 [Source:ZFIN;Acc:ZDB-GENE-040426-1040]
ENSDLAG00005011801	2.41837	1.71669e-06	up		patatin-like phospholipase domain containing 2 [Source:ZFIN;Acc:ZDB-GENE-120913-3]
ENSDLAG00005028245	2.41514	8.62741e-05	up
ENSDLAG00005010821	2.35049	0.00531273	up	CGAS	cyclic GMP-AMP synthase [Source:ZFIN;Acc:ZDB-GENE-090313-23]
ENSDLAG00005027970	2.30254	0.000106477	up	dok6	docking protein 6 [Source:ZFIN;Acc:ZDB-GENE-070410-50]
ENSDLAG00005001242	2.26729	0.00261635	up
ENSDLAG00005030518	2.21901	0.00399247	up		si:dkeyp-110a12.4 [Source:ZFIN;Acc:ZDB-GENE-131121-498]
ENSDLAG00005034309	2.2141	0.00654549	up
ENSDLAG00005010271	2.18498	6.0921e-09	up
ENSDLAG00005023586	2.12772	0.00621832	up
ENSDLAG00005002624	2.12642	0.00925918	up
ENSDLAG00005014231	2.12226	0.000897608	up
ENSDLAG00005009426	2.11278	4.02443e-10	up	steap4	STEAP family member 4 [Source:ZFIN;Acc:ZDB-GENE-070424-244]
ENSDLAG00005025987	2.10634	0.000966612	up
ENSDLAG00005003620	2.0991	0.00152526	up
ENSDLAG00005028803	2.09527	1.64708e-05	up
ENSDLAG00005034909	2.09525	0.000461893	up	gpr84	G protein-coupled receptor 84 [Source:ZFIN;Acc:ZDB-GENE-070928-33]
ENSDLAG00005031720	2.05663	0.00394031	up	trim63b	tripartite motif containing 63b [Source:ZFIN;Acc:ZDB-GENE-040426-1003]
ENSDLAG00005027837	2.04576	0.00864442	up
ENSDLAG00005004747	2.03732	0.000510772	up
ENSDLAG00005011220	2.02491	0.00202015	up		discs, large (Drosophila) homolog-associated protein 1b [Source:ZFIN;Acc:ZDB-GENE-091116-98]
ENSDLAG00005029277	2.00979	1.05908e-05	up	slc2a5	solute carrier family 2 member 5 [Source:ZFIN;Acc:ZDB-GENE-060222-2]
ENSDLAG00005012831	-6.21535	0.00980299	down
ENSDLAG00005003626	-5.81694	0.00425796	down
ENSDLAG00005004924	-5.66317	0.00223493	down
ENSDLAG00005017323	-5.57105	0.00139917	down	GABRB3	gamma-aminobutyric acid type A receptor beta3 subunit [Source:ZFIN;Acc:ZDB-GENE-101102-2]
ENSDLAG00005027802	-4.88478	0.0091857	down	GFRA2	GDNF family receptor alpha 2 [Source:HGNC Symbol;Acc:HGNC:4244]
ENSDLAG00005025199	-4.85625	0.00472538	down
ENSDLAG00005015367	-4.81453	0.00299387	down	CLRN3	clarin 3 [Source:HGNC Symbol;Acc:HGNC:20795]
ENSDLAG00005009680	-4.62177	0.00419195	down	SYT3	synaptotagmin III [Source:ZFIN;Acc:ZDB-GENE-090601-1]
ENSDLAG00005034270	-4.04886	5.25323e-08	down	brinp1	bone morphogenetic protein/retinoic acid inducible neural-specific 1 [Source:ZFIN;Acc:ZDB-GENE-130530-847]
ENSDLAG00005018522	-4.03131	0.000169529	down
ENSDLAG00005007866	-3.77945	0.000574151	down
ENSDLAG00005016735	-3.65885	0.00666976	down
ENSDLAG00005029907	-3.59511	0.00282754	down
ENSDLAG00005001632	-3.53106	0.00042341	down		si:dkey-183j2.10 [Source:ZFIN;Acc:ZDB-GENE-130530-729]
ENSDLAG00005024111	-3.51809	0.00157377	down	homer1b	homer scaffold protein 1b [Source:ZFIN;Acc:ZDB-GENE-040801-44]
ENSDLAG00005030471	-3.46519	0.000920451	down
ENSDLAG00005021022	-3.43324	0.00548623	down		CUB and Sushi multiple domains 3a [Source:ZFIN;Acc:ZDB-GENE-050419-118]
ENSDLAG00005031341	-3.33738	0.00173658	down		si:ch211-220i18.4 [Source:ZFIN;Acc:ZDB-GENE-090312-151]
ENSDLAG00005008348	-3.2349	0.000765089	down
ENSDLAG00005011403	-3.18035	0.00119825	down
ENSDLAG00005017863	-3.08658	0.00353345	down
ENSDLAG00005014103	-3.02896	0.00787778	down
ENSDLAG00005034382	-3.02301	5.68046e-15	down
ENSDLAG00005023578	-2.99172	0.00910529	down
ENSDLAG00005025224	-2.98493	0.00128936	down		endothelin receptor type Bb [Source:ZFIN;Acc:ZDB-GENE-081105-182]
ENSDLAG00005001837	-2.95027	1.03297e-05	down
ENSDLAG00005028942	-2.90364	0.00048272	down		interleukin 1 receptor like 1 [Source:HGNC Symbol;Acc:HGNC:5998]
ENSDLAG00005027872	-2.84843	0.00154037	down
ENSDLAG00005011738	-2.82302	0.00421959	down
ENSDLAG00005031248	-2.77351	1.30412e-11	down	leap2	liver-expressed antimicrobial peptide 2 [Source:ZFIN;Acc:ZDB-GENE-081022-131]
ENSDLAG00005031918	-2.74432	4.54303e-10	down	SGCA	sarcoglycan, alpha [Source:ZFIN;Acc:ZDB-GENE-041111-121]
ENSDLAG00005032781	-2.69349	5.90286e-07	down	ccdc3b	coiled-coil domain containing 3b [Source:ZFIN;Acc:ZDB-GENE-050522-184]
ENSDLAG00005016003	-2.69199	3.40898e-06	down		nuclear factor, interleukin 3 regulated, member 3 [Source:ZFIN;Acc:ZDB-GENE-081022-142]
ENSDLAG00005021914	-2.67437	0.0058302	down
ENSDLAG00005019303	-2.65581	5.04977e-05	down	FNDC1	fibronectin type III domain containing 1 [Source:ZFIN;Acc:ZDB-GENE-041210-332]
ENSDLAG00005035008	-2.65184	0.00158025	down	hbae5	hemoglobin, alpha embryonic 5 [Source:ZFIN;Acc:ZDB-GENE-101028-1]
ENSDLAG00005000890	-2.64259	0.00562977	down
ENSDLAG00005031615	-2.63721	0.00266183	down	dab1a	DAB adaptor protein 1a [Source:ZFIN;Acc:ZDB-GENE-060528-1]
ENSDLAG00005002430	-2.63295	0.000207544	down
ENSDLAG00005006767	-2.62897	6.37253e-09	down	P3H3	prolyl 3-hydroxylase 3 [Source:ZFIN;Acc:ZDB-GENE-060503-231]
ENSDLAG00005024230	-2.62635	2.94443e-08	down	aspn	asporin (LRR class 1) [Source:ZFIN;Acc:ZDB-GENE-041105-7]
ENSDLAG00005032404	-2.61475	0.00934226	down		si:ch211-253p14.2 [Source:ZFIN;Acc:ZDB-GENE-131127-524]
ENSDLAG00005010194	-2.59247	3.63208e-10	down
ENSDLAG00005006002	-2.55955	0.000858418	down	anos1a	anosmin 1a [Source:ZFIN;Acc:ZDB-GENE-000201-9]
ENSDLAG00005010198	-2.533	4.47425e-06	down
ENSDLAG00005031801	-2.52085	8.26677e-08	down	LRRC3
ENSDLAG00005022071	-2.50694	1.8883e-08	down
ENSDLAG00005031611	-2.50071	0.00626189	down
ENSDLAG00005011969	-2.47756	0.00125865	down
ENSDLAG00005026926	-2.47282	1.23646e-08	down		olfactomedin-like 2Bb [Source:ZFIN;Acc:ZDB-GENE-070912-266]
ENSDLAG00005030467	-2.46797	0.000321459	down		myozenin 3a [Source:ZFIN;Acc:ZDB-GENE-111012-4]
ENSDLAG00005031434	-2.45382	0.00485952	down
ENSDLAG00005005616	-2.44135	0.000551164	down	RSPO2	R-spondin 2 [Source:ZFIN;Acc:ZDB-GENE-060503-667]
ENSDLAG00005011030	-2.44121	0.000105511	down
ENSDLAG00005015765	-2.43552	1.29574e-07	down	abi3bpb	ABI family, member 3 (NESH) binding protein b [Source:ZFIN;Acc:ZDB-GENE-030131-6041]
ENSDLAG00005033476	-2.41722	0.00919378	down	zgc:163014	zgc:163014 [Source:ZFIN;Acc:ZDB-GENE-070424-100]
ENSDLAG00005020864	-2.40613	0.00011032	down		coiled-coil domain containing 80 like 2 [Source:ZFIN;Acc:ZDB-GENE-091118-63]
ENSDLAG00005017209	-2.39907	0.00542765	down	gars1	glycyl-tRNA synthetase 1 [Source:ZFIN;Acc:ZDB-GENE-030131-9174]
ENSDLAG00005009284	-2.39292	0.000736035	down
ENSDLAG00005017636	-2.37116	6.36776e-08	down
ENSDLAG00005033166	-2.36859	0.000547815	down		actin binding Rho activating protein a [Source:ZFIN;Acc:ZDB-GENE-120730-1]
ENSDLAG00005006140	-2.36728	2.36081e-10	down
ENSDLAG00005008893	-2.32382	1.19825e-07	down	CTHRC1	collagen triple helix repeat containing 1 [Source:HGNC Symbol;Acc:HGNC:18831]
ENSDLAG00005013876	-2.31717	0.000279481	down
ENSDLAG00005016383	-2.3093	0.00231257	down	ZNF608	zinc finger protein 608 [Source:HGNC Symbol;Acc:HGNC:29238]
ENSDLAG00005025323	-2.30026	0.00127783	down	tenm4	teneurin transmembrane protein 4 [Source:NCBI gene;Acc:30156]
ENSDLAG00005009893	-2.29955	0.00142471	down
ENSDLAG00005011963	-2.29102	9.7371e-06	down	cxcl19	chemokine (C-X-C motif) ligand 19 [Source:ZFIN;Acc:ZDB-GENE-140708-2]
ENSDLAG00005009747	-2.26948	0.00323661	down	smpd3	sphingomyelin phosphodiesterase 3 [Source:ZFIN;Acc:ZDB-GENE-081104-280]
ENSDLAG00005018791	-2.26586	7.81433e-06	down	frem1b	Fras1 related extracellular matrix 1b [Source:ZFIN;Acc:ZDB-GENE-050208-783]
ENSDLAG00005024818	-2.26322	0.00235892	down
ENSDLAG00005033378	-2.26208	0.00350335	down		prolyl 4-hydroxylase, alpha polypeptide III [Source:ZFIN;Acc:ZDB-GENE-041010-4]
ENSDLAG00005000185	-2.26012	1.68444e-05	down		ABI family, member 3 (NESH) binding protein a [Source:ZFIN;Acc:ZDB-GENE-070912-325]
ENSDLAG00005033735	-2.25802	1.61758e-09	down	cpe	carboxypeptidase E [Source:ZFIN;Acc:ZDB-GENE-090313-68]
ENSDLAG00005007818	-2.25722	3.93459e-06	down	ADAMTS17	ADAM metallopeptidase with thrombospondin type 1 motif, 17 [Source:ZFIN;Acc:ZDB-GENE-121030-7]
ENSDLAG00005033699	-2.25139	0.00342265	down
ENSDLAG00005034603	-2.24085	0.00562977	down	CYP2R1	cytochrome P450, family 2, subfamily R, polypeptide 1 [Source:ZFIN;Acc:ZDB-GENE-110114-1]
ENSDLAG00005034475	-2.23815	3.21507e-13	down
ENSDLAG00005023991	-2.23706	1.26787e-07	down	col11a1b	collagen, type XI, alpha 1b [Source:ZFIN;Acc:ZDB-GENE-070912-607]
ENSDLAG00005001979	-2.23554	0.00196394	down
ENSDLAG00005027587	-2.22328	1.67435e-07	down		SPARC-like 2 [Source:ZFIN;Acc:ZDB-GENE-131127-575]
ENSDLAG00005006783	-2.22092	3.6358e-06	down	ADAM12	ADAM metallopeptidase domain 12 [Source:HGNC Symbol;Acc:HGNC:190]
ENSDLAG00005020853	-2.2131	3.56485e-08	down		procollagen, type V, alpha 1 [Source:ZFIN;Acc:ZDB-GENE-041105-6]
ENSDLAG00005013836	-2.20802	0.00168362	down	nog3	noggin 3 [Source:NCBI gene;Acc:30173]
ENSDLAG00005004933	-2.20501	1.5316e-06	down	POSTN	periostin, osteoblast specific factor a [Source:ZFIN;Acc:ZDB-GENE-091113-23]
ENSDLAG00005009265	-2.1889	0.00858223	down		ankyrin 1, erythrocytic b [Source:ZFIN;Acc:ZDB-GENE-091113-6]
ENSDLAG00005019959	-2.18332	0.000134936	down		neuron-derived neurotrophic factor , like [Source:ZFIN;Acc:ZDB-GENE-131127-464]
ENSDLAG00005028768	-2.17992	0.00323661	down		2-epi-5-epi-valiolone synthase [Source:ZFIN;Acc:ZDB-GENE-131121-365]
ENSDLAG00005022325	-2.17631	0.00431497	down		cellular retinoic acid binding protein 1b [Source:ZFIN;Acc:ZDB-GENE-040624-3]
ENSDLAG00005016109	-2.17171	3.63565e-07	down	COL6A3	collagen type VI alpha 3 chain [Source:HGNC Symbol;Acc:HGNC:2213]
ENSDLAG00005022430	-2.16952	0.00211434	down
ENSDLAG00005007750	-2.15897	6.87926e-10	down	serpinh1b	serpin peptidase inhibitor, clade H (heat shock protein 47), member 1b [Source:ZFIN;Acc:ZDB-GENE-990415-93]
ENSDLAG00005029420	-2.15864	6.77608e-05	down
ENSDLAG00005001847	-2.14492	4.02443e-10	down	mapk8a	mitogen-activated protein kinase 8a [Source:ZFIN;Acc:ZDB-GENE-080218-17]
ENSDLAG00005019020	-2.13381	2.97964e-08	down		doublecortin-like kinase 2a [Source:ZFIN;Acc:ZDB-GENE-050420-170]
ENSDLAG00005019493	-2.12746	2.62952e-05	down		si:dkey-202e22.2 [Source:ZFIN;Acc:ZDB-GENE-141215-27]
ENSDLAG00005033461	-2.11855	0.000576557	down	TRIL	TLR4 interactor with leucine-rich repeats [Source:ZFIN;Acc:ZDB-GENE-131218-1]
ENSDLAG00005024788	-2.10846	8.26677e-08	down		collagen, type V, alpha 2a [Source:ZFIN;Acc:ZDB-GENE-030616-13]
ENSDLAG00005000749	-2.10152	1.28152e-05	down	zgc:113307	zgc:113307 [Source:ZFIN;Acc:ZDB-GENE-050522-29]
ENSDLAG00005002168	-2.09801	9.37584e-08	down
ENSDLAG00005014487	-2.09133	2.29739e-05	down	tnmd	tenomodulin [Source:ZFIN;Acc:ZDB-GENE-080220-31]
ENSDLAG00005012618	-2.07278	1.81264e-06	down
ENSDLAG00005004973	-2.07	6.26039e-08	down	CPXM2	carboxypeptidase X, M14 family member 2 [Source:HGNC Symbol;Acc:HGNC:26977]
ENSDLAG00005023512	-2.06808	8.32406e-07	down		MAM domain containing 2 [Source:HGNC Symbol;Acc:HGNC:23673]
ENSDLAG00005033274	-2.06771	3.52795e-05	down		collagen, type VII, alpha 1 [Source:ZFIN;Acc:ZDB-GENE-030131-2427]
ENSDLAG00005002212	-2.0654	0.000682378	down	seraf	von Willebrand factor D and EGF domains [Source:ZFIN;Acc:ZDB-GENE-060929-1226]
ENSDLAG00005031352	-2.05974	0.0046814	down	klf11a	Kruppel-like factor 11a [Source:ZFIN;Acc:ZDB-GENE-030131-3568]
ENSDLAG00005000556	-2.04982	0.000413187	down	CDH20
ENSDLAG00005033036	-2.04838	0.00047331	down	prss35	serine protease 35 [Source:ZFIN;Acc:ZDB-GENE-040704-55]
ENSDLAG00005009597	-2.04406	2.77556e-06	down		phospholipase C, delta 3b [Source:ZFIN;Acc:ZDB-GENE-081222-2]
ENSDLAG00005030589	-2.04391	0.0021837	down	olfml3a	olfactomedin-like 3a [Source:NCBI gene;Acc:568106]
ENSDLAG00005016148	-2.04251	0.00665469	down	p2rx2	purinergic receptor P2X, ligand-gated ion channel, 2 [Source:ZFIN;Acc:ZDB-GENE-030319-2]
ENSDLAG00005016181	-2.01759	0.00244989	down	CREB5	cAMP responsive element binding protein 5b [Source:ZFIN;Acc:ZDB-GENE-091020-6]
ENSDLAG00005000990	-2.01753	5.90416e-05	down
ENSDLAG00005020848	-2.01752	8.5463e-07	down
ENSDLAG00005011706	-2.01569	9.38286e-06	down
ENSDLAG00005023590	-2.01196	6.06231e-05	down	tncb	tenascin C [Source:ZFIN;Acc:ZDB-GENE-980526-104]
ENSDLAG00005020764	-2.00648	4.01168e-07	down
ENSDLAG00005028781	-2.00028	0.00562977	down	cahz	carbonic anhydrase [Source:NCBI gene;Acc:30331]

## Sheet: MET2_48hpi
row.names	log2FoldChange	padj	regulation	external_gene_name	description
ENSDLAG00005035100	11.2274	2.56263e-15	up
ENSDLAG00005028074	11.0058	3.33476e-12	up
ENSDLAG00005005252	9.68621	2.17302e-36	up
ENSDLAG00005002533	9.57471	1.48559e-17	up
ENSDLAG00005007949	8.55545	3.93841e-08	up
ENSDLAG00005016526	8.10724	1.58233e-15	up
ENSDLAG00005005393	8.07549	2.17302e-36	up
ENSDLAG00005012180	7.77918	0.00588423	up
ENSDLAG00005010678	7.46372	2.75105e-06	up		si:rp71-39b20.4 [Source:ZFIN;Acc:ZDB-GENE-070912-704]
ENSDLAG00005013039	7.132	1.09801e-08	up
ENSDLAG00005034675	6.78905	3.11572e-05	up
ENSDLAG00005007954	6.77819	0.00010511	up
ENSDLAG00005030574	6.33415	0.00130388	up
ENSDLAG00005021570	6.26032	2.71039e-05	up
ENSDLAG00005000512	6.17753	0.00201255	up
ENSDLAG00005007722	6.10575	1.87049e-06	up
ENSDLAG00005009077	5.86338	7.10452e-05	up	irg1l	immunoresponsive gene 1, like [Source:ZFIN;Acc:ZDB-GENE-061103-301]
ENSDLAG00005008838	5.78956	7.34188e-05	up	si:ch1073-126c3.2	si:ch1073-126c3.2 [Source:ZFIN;Acc:ZDB-GENE-030131-4602]
ENSDLAG00005006075	5.45789	1.83396e-16	up
ENSDLAG00005024758	5.35435	5.21844e-15	up	c7b	complement component 7b [Source:ZFIN;Acc:ZDB-GENE-021120-1]
ENSDLAG00005022256	5.27	5.07218e-18	up		haptoglobin [Source:ZFIN;Acc:ZDB-GENE-030131-1259]
ENSDLAG00005021309	5.25573	0.0086248	up
ENSDLAG00005025772	5.22009	0.00536176	up		info WAP, follistatin/kazal, immunoglobulin, kunitz and netrin domain containing 2a [Source:ZFIN;Acc:ZDB-GENE-120914-1]
ENSDLAG00005022205	5.17977	0.00119567	up		transmembrane BAX inhibitor motif containing 1b [Source:ZFIN;Acc:ZDB-GENE-170110-3]
ENSDLAG00005021347	5.16913	0.000107479	up	IL-1b
ENSDLAG00005015840	5.08098	1.52095e-12	up
ENSDLAG00005010019	4.91031	9.52812e-08	up	noxo1b	NADPH oxidase organizer 1b [Source:ZFIN;Acc:ZDB-GENE-101203-1]
ENSDLAG00005014425	4.80659	0.000869879	up	si:ch211-113g11.6	si:ch211-113g11.6 [Source:ZFIN;Acc:ZDB-GENE-060503-473]
ENSDLAG00005008130	4.57496	0.000164758	up	mmp13a	matrix metallopeptidase 13a [Source:ZFIN;Acc:ZDB-GENE-031202-2]
ENSDLAG00005009098	4.4272	8.29644e-06	up	si:ch211-153b23.4	si:ch211-153b23.4 [Source:ZFIN;Acc:ZDB-GENE-030131-7332]
ENSDLAG00005010522	4.39032	0.00427224	up
ENSDLAG00005029812	4.31549	5.22299e-29	up	cldc1	si:ch73-86n18.1 [Source:ZFIN;Acc:ZDB-GENE-141216-19]
ENSDLAG00005030350	4.22236	0.00555941	up
ENSDLAG00005022925	4.18204	1.64287e-05	up
ENSDLAG00005007992	4.09083	1.11395e-16	up
ENSDLAG00005030375	4.05981	0.00147931	up	sncgb	synuclein, gamma b (breast cancer-specific protein 1) [Source:ZFIN;Acc:ZDB-GENE-050522-235]
ENSDLAG00005014206	4.05666	1.14476e-08	up
ENSDLAG00005009344	4.01946	0.00104564	up
ENSDLAG00005028453	3.91843	1.94704e-07	up
ENSDLAG00005001556	3.88883	0.00264311	up
ENSDLAG00005008061	3.67983	2.81534e-14	up	tfa	transferrin-a [Source:ZFIN;Acc:ZDB-GENE-980526-35]
ENSDLAG00005013855	3.64207	1.90774e-11	up
ENSDLAG00005018305	3.63857	0.00225201	up	chrnb3a	cholinergic receptor, nicotinic, beta polypeptide 3a [Source:ZFIN;Acc:ZDB-GENE-040108-1]
ENSDLAG00005000539	3.61854	0.000669326	up
ENSDLAG00005006675	3.43762	0.00324984	up
ENSDLAG00005028280	3.42502	1.32863e-05	up	trim63a	tripartite motif containing 63a [Source:ZFIN;Acc:ZDB-GENE-040625-139]
ENSDLAG00005032177	3.39123	0.000296902	up
ENSDLAG00005019576	3.35996	4.43202e-12	up	saa	serum amyloid A [Source:ZFIN;Acc:ZDB-GENE-040927-15]
ENSDLAG00005027592	3.32899	9.49317e-06	up	calcoco1b	calcium binding and coiled-coil domain 1b [Source:ZFIN;Acc:ZDB-GENE-031118-126]
ENSDLAG00005027340	3.32085	0.00018507	up
ENSDLAG00005029875	3.28635	0.00310362	up
ENSDLAG00005025383	3.27579	0.00966652	up
ENSDLAG00005027778	3.26868	0.00344273	up
ENSDLAG00005034309	3.23458	1.5427e-05	up
ENSDLAG00005018675	3.20958	6.33606e-06	up
ENSDLAG00005001099	3.18733	6.62528e-05	up	IL12B	interleukin 12B [Source:HGNC Symbol;Acc:HGNC:5970]
ENSDLAG00005014333	3.16547	0.000705068	up
ENSDLAG00005009117	3.12107	3.14605e-05	up	zgc:174917	zgc:174917 [Source:ZFIN;Acc:ZDB-GENE-070928-42]
ENSDLAG00005031212	3.08697	0.000165183	up		protein phosphatase 1 regulatory subunit 3G [Source:HGNC Symbol;Acc:HGNC:14945]
ENSDLAG00005031928	3.08366	0.0071097	up
ENSDLAG00005005857	3.06273	0.0020859	up	CREM	cAMP responsive element modulator [Source:HGNC Symbol;Acc:HGNC:2352]
ENSDLAG00005033541	3.05498	2.27341e-06	up
ENSDLAG00005006756	3.02764	0.000462214	up
ENSDLAG00005033961	3.01553	6.12496e-07	up	ca4a	carbonic anhydrase IV a [Source:NCBI gene;Acc:555196]
ENSDLAG00005011625	3.01534	3.76021e-05	up		calpain 3b [Source:ZFIN;Acc:ZDB-GENE-041001-149]
ENSDLAG00005016642	3.00087	0.00166485	up	slc16a3b	solute carrier family 16 member 3 [Source:ZFIN;Acc:ZDB-GENE-030131-5487]
ENSDLAG00005033919	2.97211	0.000321601	up	m17	IL-6 subfamily cytokine M17 [Source:ZFIN;Acc:ZDB-GENE-060526-368]
ENSDLAG00005004757	2.94164	0.0060834	up	tgm2b	transglutaminase 2b [Source:ZFIN;Acc:ZDB-GENE-030131-2576]
ENSDLAG00005012689	2.93435	1.65841e-09	up	hspb6	heat shock protein, alpha-crystallin-related, b6 [Source:ZFIN;Acc:ZDB-GENE-080214-7]
ENSDLAG00005002264	2.88908	5.31574e-06	up	selp	selectin P [Source:ZFIN;Acc:ZDB-GENE-110107-2]
ENSDLAG00005024822	2.87785	0.0023792	up
ENSDLAG00005003412	2.8634	5.05754e-05	up
ENSDLAG00005014599	2.86204	0.000367339	up
ENSDLAG00005033647	2.76107	1.24369e-06	up		protein phosphatase 1 regulatory subunit 27 [Source:HGNC Symbol;Acc:HGNC:16813]
ENSDLAG00005030518	2.74662	0.0001229	up		si:dkeyp-110a12.4 [Source:ZFIN;Acc:ZDB-GENE-131121-498]
ENSDLAG00005005621	2.72548	0.000293032	up
ENSDLAG00005032299	2.69409	0.00101668	up	camk2d2	calcium/calmodulin-dependent protein kinase (CaM kinase) II delta 2 [Source:NCBI gene;Acc:436815]
ENSDLAG00005028532	2.69296	1.05218e-09	up	tcf21	transcription factor 21 [Source:NCBI gene;Acc:558148]
ENSDLAG00005010821	2.6884	0.000773941	up	CGAS	cyclic GMP-AMP synthase [Source:ZFIN;Acc:ZDB-GENE-090313-23]
ENSDLAG00005020004	2.68797	8.34788e-05	up
ENSDLAG00005009090	2.64546	0.00562053	up
ENSDLAG00005003777	2.64117	0.00223275	up	si:ch1073-281m9.1	chromosome 11 open reading frame 96 [Source:HGNC Symbol;Acc:HGNC:38675]
ENSDLAG00005024913	2.63987	0.00205893	up
ENSDLAG00005014587	2.63663	0.000266268	up
ENSDLAG00005026801	2.6333	0.00506327	up	zgc:109913	zgc:109913 [Source:NCBI gene;Acc:553549]
ENSDLAG00005027305	2.61173	7.77615e-07	up	rgcc	regulator of cell cycle [Source:ZFIN;Acc:ZDB-GENE-040704-31]
ENSDLAG00005018493	2.61108	2.58718e-07	up	ero1a	endoplasmic reticulum oxidoreductase alpha [Source:NCBI gene;Acc:393321]
ENSDLAG00005019032	2.60856	0.000129892	up	GCNT3	glucosaminyl (N-acetyl) transferase 3, mucin type [Source:ZFIN;Acc:ZDB-GENE-110411-253]
ENSDLAG00005018313	2.60342	0.00137489	up
ENSDLAG00005033480	2.57968	5.68723e-07	up	rgs5b	regulator of G protein signaling 5b [Source:ZFIN;Acc:ZDB-GENE-050417-359]
ENSDLAG00005002491	2.57751	0.00715745	up	nppc	natriuretic peptide C [Source:ZFIN;Acc:ZDB-GENE-070705-24]
ENSDLAG00005000905	2.57264	0.00881933	up	plaua	plasminogen activator, urokinase a [Source:ZFIN;Acc:ZDB-GENE-090313-278]
ENSDLAG00005000776	2.55826	0.00621255	up	ODAD2	armadillo repeat containing 4 [Source:ZFIN;Acc:ZDB-GENE-100316-7]
ENSDLAG00005022461	2.53813	1.45247e-05	up	si:dkey-184p18.2	si:dkey-184p18.2 [Source:NCBI gene;Acc:768134]
ENSDLAG00005022783	2.53603	0.0031346	up
ENSDLAG00005010835	2.51659	0.000448005	up	ddx43	DEAD (Asp-Glu-Ala-Asp) box polypeptide 43 [Source:ZFIN;Acc:ZDB-GENE-080204-77]
ENSDLAG00005027837	2.45825	0.000709855	up
ENSDLAG00005028245	2.45423	3.98457e-05	up
ENSDLAG00005008093	2.45028	4.01995e-05	up	YBX2	Y-box binding protein 2 [Source:HGNC Symbol;Acc:HGNC:17948]
ENSDLAG00005004747	2.4437	1.03946e-05	up
ENSDLAG00005001172	2.4353	0.000365228	up
ENSDLAG00005028684	2.40604	0.000420561	up
ENSDLAG00005035051	2.39843	4.77576e-05	up		reticulophagy regulator 1 [Source:ZFIN;Acc:ZDB-GENE-130221-1]
ENSDLAG00005006744	2.31962	4.82636e-05	up	sarm1	sterile alpha and TIR motif containing 1 [Source:ZFIN;Acc:ZDB-GENE-040219-1]
ENSDLAG00005034902	2.31765	0.00113366	up	esm1	endothelial cell-specific molecule 1 [Source:ZFIN;Acc:ZDB-GENE-060929-748]
ENSDLAG00005025987	2.3125	0.000128254	up
ENSDLAG00005022792	2.26206	3.51763e-06	up	fbxo32	F-box protein 32 [Source:ZFIN;Acc:ZDB-GENE-040426-1040]
ENSDLAG00005034789	2.26184	0.000155782	up	egln3	egl-9 family hypoxia-inducible factor 3 [Source:ZFIN;Acc:ZDB-GENE-040426-2541]
ENSDLAG00005027618	2.25456	4.27673e-05	up	wdr82	WD repeat domain 82 [Source:NCBI gene;Acc:321614]
ENSDLAG00005028803	2.24885	1.93823e-06	up
ENSDLAG00005027970	2.24267	0.000109713	up	dok6	docking protein 6 [Source:ZFIN;Acc:ZDB-GENE-070410-50]
ENSDLAG00005014231	2.23296	0.000266463	up
ENSDLAG00005011801	2.22953	7.29316e-06	up		patatin-like phospholipase domain containing 2 [Source:ZFIN;Acc:ZDB-GENE-120913-3]
ENSDLAG00005034021	2.22539	0.00745629	up	arl14	ADP-ribosylation factor-like 14 [Source:ZFIN;Acc:ZDB-GENE-070705-288]
ENSDLAG00005009113	2.22228	5.0249e-05	up	si:ch211-153b23.5	si:ch211-153b23.5 [Source:ZFIN;Acc:ZDB-GENE-030131-9744]
ENSDLAG00005029328	2.21776	0.00462668	up
ENSDLAG00005024279	2.19744	0.00715673	up
ENSDLAG00005029277	2.19613	6.98883e-07	up	slc2a5	solute carrier family 2 member 5 [Source:ZFIN;Acc:ZDB-GENE-060222-2]
ENSDLAG00005002624	2.18451	0.00527598	up
ENSDLAG00005002929	2.16224	0.000268508	up	tnfaip6	tumor necrosis factor, alpha-induced protein 6 [Source:ZFIN;Acc:ZDB-GENE-060421-2654]
ENSDLAG00005026407	2.15226	0.000267195	up		platelet-activating factor receptor [Source:ZFIN;Acc:ZDB-GENE-131127-236]
ENSDLAG00005023586	2.1492	0.00414634	up
ENSDLAG00005031754	2.13387	0.00924559	up
ENSDLAG00005012797	2.11941	0.000223353	up
ENSDLAG00005014751	2.11908	2.08284e-11	up
ENSDLAG00005031720	2.11591	0.00206199	up	trim63b	tripartite motif containing 63b [Source:ZFIN;Acc:ZDB-GENE-040426-1003]
ENSDLAG00005014009	2.10852	0.00919055	up	igfbp1a	insulin-like growth factor binding protein 1a [Source:ZFIN;Acc:ZDB-GENE-021231-1]
ENSDLAG00005000305	2.10007	0.000621804	up	chrng	cholinergic receptor, nicotinic, gamma [Source:ZFIN;Acc:ZDB-GENE-030131-3805]
ENSDLAG00005021425	2.09643	0.00374778	up	MICU3	mitochondrial calcium uptake family, member 3b [Source:ZFIN;Acc:ZDB-GENE-120813-5]
ENSDLAG00005001805	2.09015	0.0084684	up
ENSDLAG00005002164	2.0598	1.2965e-09	up
ENSDLAG00005011708	2.05349	0.00374778	up		proline rich 7 (synaptic) [Source:ZFIN;Acc:ZDB-GENE-101006-6]
ENSDLAG00005019982	2.04418	0.00696128	up	cebpb	CCAAT enhancer binding protein beta [Source:ZFIN;Acc:ZDB-GENE-020111-3]
ENSDLAG00005025459	2.0266	0.00770492	up		3-hydroxy-3-methylglutaryl-CoA reductase a [Source:ZFIN;Acc:ZDB-GENE-040401-2]
ENSDLAG00005011220	2.02388	0.00138691	up		discs, large (Drosophila) homolog-associated protein 1b [Source:ZFIN;Acc:ZDB-GENE-091116-98]
ENSDLAG00005010695	2.00569	2.92106e-05	up
ENSDLAG00005004035	-6.85811	0.00238884	down
ENSDLAG00005026149	-5.69714	0.000686278	down
ENSDLAG00005027564	-5.68014	0.00693907	down
ENSDLAG00005034400	-5.47403	0.00181449	down
ENSDLAG00005028929	-5.39893	0.00530194	down
ENSDLAG00005033086	-5.28522	0.00375569	down	FOXH1	forkhead box H1 [Source:HGNC Symbol;Acc:HGNC:3814]
ENSDLAG00005006574	-5.16929	0.00613093	down	DMRTA1	DMRT like family A1 [Source:HGNC Symbol;Acc:HGNC:13826]
ENSDLAG00005000346	-5.16125	0.000983186	down	camk2n1a	calcium/calmodulin-dependent protein kinase II inhibitor 1a [Source:ZFIN;Acc:ZDB-GENE-050522-319]
ENSDLAG00005011053	-5.15608	0.00904335	down
ENSDLAG00005003351	-5.11705	0.00365056	down	lnx2a	ligand of numb-protein X 2a [Source:ZFIN;Acc:ZDB-GENE-060228-2]
ENSDLAG00005005009	-5.0208	0.00895373	down	SLC35F4	solute carrier family 35 member F4 [Source:ZFIN;Acc:ZDB-GENE-131121-49]
ENSDLAG00005001290	-4.91472	0.00285772	down
ENSDLAG00005031341	-4.83893	3.251e-05	down		si:ch211-220i18.4 [Source:ZFIN;Acc:ZDB-GENE-090312-151]
ENSDLAG00005014138	-4.69497	0.00338912	down
ENSDLAG00005009043	-4.61361	0.00235054	down	BEND4	BEN domain containing 4 [Source:HGNC Symbol;Acc:HGNC:23815]
ENSDLAG00005034270	-4.43865	3.44692e-09	down	brinp1	bone morphogenetic protein/retinoic acid inducible neural-specific 1 [Source:ZFIN;Acc:ZDB-GENE-130530-847]
ENSDLAG00005016735	-4.36571	0.00089273	down
ENSDLAG00005032448	-4.31905	0.000111174	down	COL4A3	collagen type IV alpha 3 chain [Source:HGNC Symbol;Acc:HGNC:2204]
ENSDLAG00005010198	-4.19231	3.7373e-12	down
ENSDLAG00005023393	-4.06487	0.00115385	down	CDH18	cadherin 18 [Source:HGNC Symbol;Acc:HGNC:1757]
ENSDLAG00005007351	-4.03111	0.00340897	down		si:ch1073-13h15.3 [Source:ZFIN;Acc:ZDB-GENE-121214-245]
ENSDLAG00005016143	-3.96058	0.00146342	down	AQP4	aquaporin 4 [Source:HGNC Symbol;Acc:HGNC:637]
ENSDLAG00005003052	-3.82438	0.000347237	down	gatm	glycine amidinotransferase (L-arginine:glycine amidinotransferase) [Source:NCBI gene;Acc:266799]
ENSDLAG00005001517	-3.75073	0.0016975	down	scpp5	secretory calcium-binding phosphoprotein 5 [Source:ZFIN;Acc:ZDB-GENE-090313-256]
ENSDLAG00005009893	-3.74814	1.43151e-08	down
ENSDLAG00005030467	-3.72253	8.31715e-09	down		myozenin 3a [Source:ZFIN;Acc:ZDB-GENE-111012-4]
ENSDLAG00005014103	-3.67705	0.000623611	down
ENSDLAG00005025040	-3.65186	0.00684395	down
ENSDLAG00005032032	-3.56557	0.00060582	down		collagen, type VI, alpha 3 [Source:ZFIN;Acc:ZDB-GENE-070501-8]
ENSDLAG00005019303	-3.51762	1.58267e-08	down	FNDC1	fibronectin type III domain containing 1 [Source:ZFIN;Acc:ZDB-GENE-041210-332]
ENSDLAG00005016597	-3.49213	0.00773865	down	spag6	sperm associated antigen 6 [Source:ZFIN;Acc:ZDB-GENE-040704-53]
ENSDLAG00005017753	-3.47354	0.00187454	down	f10	coagulation factor X [Source:ZFIN;Acc:ZDB-GENE-021206-9]
ENSDLAG00005001837	-3.44842	1.08876e-07	down
ENSDLAG00005000185	-3.39218	7.27306e-12	down		ABI family, member 3 (NESH) binding protein a [Source:ZFIN;Acc:ZDB-GENE-070912-325]
ENSDLAG00005008438	-3.38829	0.000566085	down
ENSDLAG00005031918	-3.37283	2.44174e-15	down	SGCA	sarcoglycan, alpha [Source:ZFIN;Acc:ZDB-GENE-041111-121]
ENSDLAG00005013876	-3.32102	4.73226e-08	down
ENSDLAG00005001632	-3.30906	0.00044364	down		si:dkey-183j2.10 [Source:ZFIN;Acc:ZDB-GENE-130530-729]
ENSDLAG00005030657	-3.25519	0.00179385	down
ENSDLAG00005002430	-3.2414	3.48217e-06	down
ENSDLAG00005031801	-3.22547	1.16568e-12	down	LRRC3
ENSDLAG00005016033	-3.21689	4.37869e-06	down
ENSDLAG00005000749	-3.17473	7.19064e-12	down	zgc:113307	zgc:113307 [Source:ZFIN;Acc:ZDB-GENE-050522-29]
ENSDLAG00005017636	-3.14848	5.88756e-14	down
ENSDLAG00005018761	-3.1403	0.00710266	down
ENSDLAG00005023578	-3.08849	0.00499579	down
ENSDLAG00005021776	-3.06596	5.17201e-12	down	tppp3	tubulin polymerization-promoting protein family member 3 [Source:ZFIN;Acc:ZDB-GENE-040426-1909]
ENSDLAG00005034078	-3.05689	3.04354e-06	down	GAP43	growth associated protein 43 [Source:HGNC Symbol;Acc:HGNC:4140]
ENSDLAG00005016003	-3.04414	9.44808e-08	down		nuclear factor, interleukin 3 regulated, member 3 [Source:ZFIN;Acc:ZDB-GENE-081022-142]
ENSDLAG00005014487	-3.03732	7.87265e-11	down	tnmd	tenomodulin [Source:ZFIN;Acc:ZDB-GENE-080220-31]
ENSDLAG00005034382	-3.0105	2.68061e-15	down
ENSDLAG00005006767	-3.00468	8.32145e-12	down	P3H3	prolyl 3-hydroxylase 3 [Source:ZFIN;Acc:ZDB-GENE-060503-231]
ENSDLAG00005018791	-2.98185	2.53116e-09	down	frem1b	Fras1 related extracellular matrix 1b [Source:ZFIN;Acc:ZDB-GENE-050208-783]
ENSDLAG00005022637	-2.98109	0.00010808	down	KCNK4	potassium two pore domain channel subfamily K member 4 [Source:HGNC Symbol;Acc:HGNC:6279]
ENSDLAG00005013722	-2.97257	0.00189529	down	CILP2	cartilage intermediate layer protein 2 [Source:ZFIN;Acc:ZDB-GENE-050208-436]
ENSDLAG00005000957	-2.95851	0.00426678	down	fosb	FBJ murine osteosarcoma viral oncogene homolog B [Source:ZFIN;Acc:ZDB-GENE-041114-181]
ENSDLAG00005011536	-2.95514	0.00242561	down	ASB15	ankyrin repeat and SOCS box containing 15 [Source:HGNC Symbol;Acc:HGNC:19767]
ENSDLAG00005019060	-2.94629	0.000131637	down		otopetrin 2 [Source:ZFIN;Acc:ZDB-GENE-050104-2]
ENSDLAG00005022325	-2.93205	4.31418e-05	down		cellular retinoic acid binding protein 1b [Source:ZFIN;Acc:ZDB-GENE-040624-3]
ENSDLAG00005011969	-2.92405	0.000102898	down
ENSDLAG00005016181	-2.91087	3.13061e-06	down	CREB5	cAMP responsive element binding protein 5b [Source:ZFIN;Acc:ZDB-GENE-091020-6]
ENSDLAG00005022430	-2.90704	1.59728e-05	down
ENSDLAG00005021829	-2.90163	1.90717e-05	down	zgc:113276	zgc:113276 [Source:ZFIN;Acc:ZDB-GENE-050522-7]
ENSDLAG00005027587	-2.89408	5.06202e-12	down		SPARC-like 2 [Source:ZFIN;Acc:ZDB-GENE-131127-575]
ENSDLAG00005001356	-2.86705	6.58946e-05	down
ENSDLAG00005025044	-2.85246	0.000704839	down
ENSDLAG00005006968	-2.81467	0.00600015	down		gamma-aminobutyric acid (GABA) A receptor, pi [Source:ZFIN;Acc:ZDB-GENE-081028-62]
ENSDLAG00005026926	-2.81055	2.37319e-11	down		olfactomedin-like 2Bb [Source:ZFIN;Acc:ZDB-GENE-070912-266]
ENSDLAG00005007818	-2.81043	2.79803e-09	down	ADAMTS17	ADAM metallopeptidase with thrombospondin type 1 motif, 17 [Source:ZFIN;Acc:ZDB-GENE-121030-7]
ENSDLAG00005023000	-2.80833	5.01862e-05	down
ENSDLAG00005015255	-2.79755	6.49733e-13	down	col1a2	collagen, type I, alpha 2 [Source:ZFIN;Acc:ZDB-GENE-030131-8415]
ENSDLAG00005033166	-2.77296	2.21313e-05	down		actin binding Rho activating protein a [Source:ZFIN;Acc:ZDB-GENE-120730-1]
ENSDLAG00005029420	-2.75866	1.00859e-07	down
ENSDLAG00005014092	-2.75473	0.000384095	down		si:ch73-344o19.1 [Source:ZFIN;Acc:ZDB-GENE-081104-282]
ENSDLAG00005022071	-2.74527	2.20232e-10	down
ENSDLAG00005005616	-2.73536	7.59475e-05	down	RSPO2	R-spondin 2 [Source:ZFIN;Acc:ZDB-GENE-060503-667]
ENSDLAG00005032404	-2.72454	0.00487714	down		si:ch211-253p14.2 [Source:ZFIN;Acc:ZDB-GENE-131127-524]
ENSDLAG00005029110	-2.71797	8.43838e-07	down	st3gal2	ST3 beta-galactoside alpha-2,3-sialyltransferase 2 [Source:ZFIN;Acc:ZDB-GENE-050419-181]
ENSDLAG00005032447	-2.71778	3.07856e-05	down
ENSDLAG00005031615	-2.70738	0.00107109	down	dab1a	DAB adaptor protein 1a [Source:ZFIN;Acc:ZDB-GENE-060528-1]
ENSDLAG00005023991	-2.70654	2.55246e-11	down	col11a1b	collagen, type XI, alpha 1b [Source:ZFIN;Acc:ZDB-GENE-070912-607]
ENSDLAG00005023512	-2.69645	1.46874e-11	down		MAM domain containing 2 [Source:HGNC Symbol;Acc:HGNC:23673]
ENSDLAG00005017772	-2.68932	7.16379e-06	down
ENSDLAG00005011594	-2.68384	0.00143612	down
ENSDLAG00005025918	-2.6772	0.000287663	down
ENSDLAG00005027348	-2.67545	1.64222e-10	down		proline/arginine-rich end leucine-rich repeat protein [Source:ZFIN;Acc:ZDB-GENE-080327-24]
ENSDLAG00005031352	-2.67535	0.000100152	down	klf11a	Kruppel-like factor 11a [Source:ZFIN;Acc:ZDB-GENE-030131-3568]
ENSDLAG00005000869	-2.65983	1.13143e-07	down	asip2b	agouti signaling protein, nonagouti homolog (mouse) 2b [Source:ZFIN;Acc:ZDB-GENE-150212-1]
ENSDLAG00005024223	-2.65856	9.03966e-14	down	ogna	osteoglycin, paralog a [Source:ZFIN;Acc:ZDB-GENE-050208-650]
ENSDLAG00005028768	-2.64175	0.000163112	down		2-epi-5-epi-valiolone synthase [Source:ZFIN;Acc:ZDB-GENE-131121-365]
ENSDLAG00005004933	-2.64027	1.95277e-09	down	POSTN	periostin, osteoblast specific factor a [Source:ZFIN;Acc:ZDB-GENE-091113-23]
ENSDLAG00005026544	-2.63932	2.13769e-10	down	zgc:113531	zgc:113531 [Source:ZFIN;Acc:ZDB-GENE-050320-52]
ENSDLAG00005020853	-2.62563	1.12532e-11	down		procollagen, type V, alpha 1 [Source:ZFIN;Acc:ZDB-GENE-041105-6]
ENSDLAG00005016109	-2.61683	1.55464e-10	down	COL6A3	collagen type VI alpha 3 chain [Source:HGNC Symbol;Acc:HGNC:2213]
ENSDLAG00005017468	-2.61422	0.000702734	down	FREM3	FRAS1 related extracellular matrix 3 [Source:HGNC Symbol;Acc:HGNC:25172]
ENSDLAG00005028781	-2.61206	0.000167848	down	cahz	carbonic anhydrase [Source:NCBI gene;Acc:30331]
ENSDLAG00005022056	-2.60981	0.00845427	down
ENSDLAG00005030194	-2.60702	7.89642e-06	down
ENSDLAG00005005473	-2.6059	0.0083376	down
ENSDLAG00005015765	-2.59629	7.16514e-09	down	abi3bpb	ABI family, member 3 (NESH) binding protein b [Source:ZFIN;Acc:ZDB-GENE-030131-6041]
ENSDLAG00005032781	-2.59214	6.95677e-07	down	ccdc3b	coiled-coil domain containing 3b [Source:ZFIN;Acc:ZDB-GENE-050522-184]
ENSDLAG00005032099	-2.5909	9.58784e-05	down
ENSDLAG00005002032	-2.59075	0.000814762	down
ENSDLAG00005027303	-2.58845	6.60244e-09	down
ENSDLAG00005001815	-2.58363	5.04537e-12	down	col1a1b	collagen, type I, alpha 1b [Source:ZFIN;Acc:ZDB-GENE-030131-4400]
ENSDLAG00005023994	-2.58314	0.000848582	down	OLFM3	olfactomedin 3b [Source:ZFIN;Acc:ZDB-GENE-070912-606]
ENSDLAG00005024834	-2.57625	4.88495e-07	down		troponin I4b, tandem duplicate 2 [Source:ZFIN;Acc:ZDB-GENE-040625-81]
ENSDLAG00005029366	-2.57244	1.23222e-08	down
ENSDLAG00005016959	-2.57165	8.17784e-15	down	sparc	secreted protein, acidic, cysteine-rich (osteonectin) [Source:ZFIN;Acc:ZDB-GENE-030131-9]
ENSDLAG00005020864	-2.56872	1.99945e-05	down		coiled-coil domain containing 80 like 2 [Source:ZFIN;Acc:ZDB-GENE-091118-63]
ENSDLAG00005004973	-2.56773	3.33476e-12	down	CPXM2	carboxypeptidase X, M14 family member 2 [Source:HGNC Symbol;Acc:HGNC:26977]
ENSDLAG00005011706	-2.54269	4.85194e-09	down
ENSDLAG00005020848	-2.54268	9.36356e-11	down
ENSDLAG00005010122	-2.54063	3.22001e-10	down
ENSDLAG00005024230	-2.52923	4.99118e-08	down	aspn	asporin (LRR class 1) [Source:ZFIN;Acc:ZDB-GENE-041105-7]
ENSDLAG00005034475	-2.52242	1.25586e-16	down
ENSDLAG00005033378	-2.50492	0.00082717	down		prolyl 4-hydroxylase, alpha polypeptide III [Source:ZFIN;Acc:ZDB-GENE-041010-4]
ENSDLAG00005024031	-2.50277	0.000904938	down
ENSDLAG00005009049	-2.50192	2.76455e-06	down	rbfox1	RNA binding fox-1 homolog 1 [Source:NCBI gene;Acc:449554]
ENSDLAG00005017441	-2.49844	1.07233e-08	down
ENSDLAG00005018522	-2.49318	0.0038502	down
ENSDLAG00005025826	-2.49193	2.11428e-14	down	lum	lumican [Source:ZFIN;Acc:ZDB-GENE-040625-24]
ENSDLAG00005033735	-2.48786	9.15792e-12	down	cpe	carboxypeptidase E [Source:ZFIN;Acc:ZDB-GENE-090313-68]
ENSDLAG00005002212	-2.4638	2.4061e-05	down	seraf	von Willebrand factor D and EGF domains [Source:ZFIN;Acc:ZDB-GENE-060929-1226]
ENSDLAG00005010540	-2.4609	1.09293e-14	down	nfatc1	nuclear factor of activated T cells 1 [Source:ZFIN;Acc:ZDB-GENE-060503-677]
ENSDLAG00005034603	-2.45618	0.00183869	down	CYP2R1	cytochrome P450, family 2, subfamily R, polypeptide 1 [Source:ZFIN;Acc:ZDB-GENE-110114-1]
ENSDLAG00005007769	-2.45427	0.00745656	down
ENSDLAG00005016148	-2.45226	0.000582729	down	p2rx2	purinergic receptor P2X, ligand-gated ion channel, 2 [Source:ZFIN;Acc:ZDB-GENE-030319-2]
ENSDLAG00005024788	-2.45167	9.44241e-11	down		collagen, type V, alpha 2a [Source:ZFIN;Acc:ZDB-GENE-030616-13]
ENSDLAG00005006140	-2.45154	1.74204e-11	down
ENSDLAG00005011835	-2.44777	1.60157e-08	down	ENTPD5	ectonucleoside triphosphate diphosphohydrolase 5a [Source:ZFIN;Acc:ZDB-GENE-100419-1]
ENSDLAG00005011408	-2.44345	1.80344e-09	down
ENSDLAG00005031197	-2.44008	0.000539452	down
ENSDLAG00005024444	-2.43251	1.34442e-07	down	crabp1a	cellular retinoic acid binding protein 1a [Source:ZFIN;Acc:ZDB-GENE-020320-3]
ENSDLAG00005023590	-2.42472	5.74013e-07	down	tncb	tenascin C [Source:ZFIN;Acc:ZDB-GENE-980526-104]
ENSDLAG00005018884	-2.41947	4.99118e-08	down	ognb	osteoglycin, paralog b [Source:ZFIN;Acc:ZDB-GENE-080723-61]
ENSDLAG00005004516	-2.40066	0.000401457	down
ENSDLAG00005030471	-2.39833	0.00522828	down
ENSDLAG00005011007	-2.38877	0.000245728	down		endothelin converting enzyme-like 1 [Source:ZFIN;Acc:ZDB-GENE-130530-692]
ENSDLAG00005023451	-2.3859	6.84636e-07	down	DKEY-76P14.1
ENSDLAG00005011403	-2.38263	0.00866863	down
ENSDLAG00005029481	-2.37677	0.00389986	down
ENSDLAG00005000990	-2.37596	1.02222e-06	down
ENSDLAG00005033036	-2.37272	2.17728e-05	down	prss35	serine protease 35 [Source:ZFIN;Acc:ZDB-GENE-040704-55]
ENSDLAG00005018728	-2.37025	0.000360908	down		adhesion G protein-coupled receptor B2 [Source:ZFIN;Acc:ZDB-GENE-060503-573]
ENSDLAG00005010194	-2.36801	4.85194e-09	down
ENSDLAG00005000139	-2.36569	3.24223e-06	down
ENSDLAG00005029100	-2.36244	2.37319e-11	down
ENSDLAG00005035008	-2.36019	0.00387864	down	hbae5	hemoglobin, alpha embryonic 5 [Source:ZFIN;Acc:ZDB-GENE-101028-1]
ENSDLAG00005017209	-2.3508	0.00477745	down	gars1	glycyl-tRNA synthetase 1 [Source:ZFIN;Acc:ZDB-GENE-030131-9174]
ENSDLAG00005005000	-2.34762	0.000120718	down		C1q and TNF related 6a [Source:ZFIN;Acc:ZDB-GENE-080108-3]
ENSDLAG00005003502	-2.34691	2.48591e-06	down
ENSDLAG00005005361	-2.34678	0.00413194	down	IGSF9B	immunoglobulin superfamily member 9B [Source:HGNC Symbol;Acc:HGNC:32326]
ENSDLAG00005007493	-2.34456	2.04788e-06	down	ANTXR1	ANTXR cell adhesion molecule 1b [Source:ZFIN;Acc:ZDB-GENE-091204-21]
ENSDLAG00005027872	-2.33765	0.00746856	down
ENSDLAG00005021327	-2.32886	2.24432e-12	down
ENSDLAG00005011429	-2.31601	9.08114e-07	down		fibromodulin b [Source:ZFIN;Acc:ZDB-GENE-080327-28]
ENSDLAG00005029604	-2.31453	0.000947683	down	NDUFA4L2	NDUFA4 mitochondrial complex associated like 2a [Source:ZFIN;Acc:ZDB-GENE-070912-358]
ENSDLAG00005003397	-2.31167	0.00023208	down
ENSDLAG00005007750	-2.31143	1.23149e-11	down	serpinh1b	serpin peptidase inhibitor, clade H (heat shock protein 47), member 1b [Source:ZFIN;Acc:ZDB-GENE-990415-93]
ENSDLAG00005022435	-2.31003	5.74013e-07	down
ENSDLAG00005016873	-2.30789	0.000113667	down
ENSDLAG00005027354	-2.30321	3.26214e-05	down	COL25A1	collagen type XXV alpha 1 chain [Source:HGNC Symbol;Acc:HGNC:18603]
ENSDLAG00005028694	-2.29803	0.000211879	down
ENSDLAG00005022957	-2.29075	0.00621039	down
ENSDLAG00005019959	-2.28443	3.98042e-05	down		neuron-derived neurotrophic factor , like [Source:ZFIN;Acc:ZDB-GENE-131127-464]
ENSDLAG00005001539	-2.28181	0.000103175	down	ACAN	aggrecan b [Source:ZFIN;Acc:ZDB-GENE-100422-16]
ENSDLAG00005028161	-2.27868	2.05473e-17	down
ENSDLAG00005026661	-2.27818	5.6091e-08	down		si:ch73-334d15.1 [Source:ZFIN;Acc:ZDB-GENE-091118-35]
ENSDLAG00005002964	-2.27796	0.000172564	down	selenbp1	selenium binding protein 1 [Source:NCBI gene;Acc:393542]
ENSDLAG00005020764	-2.27736	2.67464e-09	down
ENSDLAG00005011030	-2.27698	0.000190287	down
ENSDLAG00005028426	-2.27693	4.84129e-09	down
ENSDLAG00005023911	-2.2658	1.60437e-10	down		collagen, type VI, alpha 2 [Source:ZFIN;Acc:ZDB-GENE-070501-7]
ENSDLAG00005004651	-2.26217	1.39878e-06	down
ENSDLAG00005031434	-2.26157	0.00657174	down
ENSDLAG00005033274	-2.2603	3.02957e-06	down		collagen, type VII, alpha 1 [Source:ZFIN;Acc:ZDB-GENE-030131-2427]
ENSDLAG00005027197	-2.259	0.00745629	down		tripartite motif containing 35-13 [Source:ZFIN;Acc:ZDB-GENE-110920-5]
ENSDLAG00005028487	-2.25352	6.3654e-06	down	dkk3b	dickkopf WNT signaling pathway inhibitor 3b [Source:ZFIN;Acc:ZDB-GENE-061207-74]
ENSDLAG00005001847	-2.25181	1.45328e-11	down	mapk8a	mitogen-activated protein kinase 8a [Source:ZFIN;Acc:ZDB-GENE-080218-17]
ENSDLAG00005028942	-2.24177	0.00377399	down		interleukin 1 receptor like 1 [Source:HGNC Symbol;Acc:HGNC:5998]
ENSDLAG00005032524	-2.24107	0.00143235	down	tnni2a.2	troponin I type 2a (skeletal, fast), tandem duplicate 2 [Source:ZFIN;Acc:ZDB-GENE-040426-970]
ENSDLAG00005012477	-2.23774	0.00420934	down		CAP-GLY domain containing linker protein 3 [Source:ZFIN;Acc:ZDB-GENE-131127-193]
ENSDLAG00005001979	-2.23729	0.00116514	down
ENSDLAG00005023748	-2.22821	0.000164758	down
ENSDLAG00005000521	-2.22656	2.9863e-06	down	per2	period circadian clock 2 [Source:ZFIN;Acc:ZDB-GENE-011220-2]
ENSDLAG00005025681	-2.22175	5.01541e-12	down	FBLN2	fibulin 2 [Source:ZFIN;Acc:ZDB-GENE-060711-1]
ENSDLAG00005012174	-2.22116	3.46531e-09	down	INSC	INSC spindle orientation adaptor protein [Source:HGNC Symbol;Acc:HGNC:33116]
ENSDLAG00005011963	-2.21787	1.10114e-05	down	cxcl19	chemokine (C-X-C motif) ligand 19 [Source:ZFIN;Acc:ZDB-GENE-140708-2]
ENSDLAG00005002702	-2.21543	8.90735e-05	down		ankyrin repeat and SOCS box containing 14a [Source:ZFIN;Acc:ZDB-GENE-140106-2]
ENSDLAG00005023398	-2.21385	0.000591093	down		solute carrier family 38 member 3b [Source:ZFIN;Acc:ZDB-GENE-121120-3]
ENSDLAG00005006206	-2.20854	5.5644e-07	down		immunoglobulin superfamily, member 10 [Source:ZFIN;Acc:ZDB-GENE-130530-827]
ENSDLAG00005018599	-2.20677	2.53116e-09	down		NUAK family, SNF1-like kinase, 1b [Source:ZFIN;Acc:ZDB-GENE-131120-18]
ENSDLAG00005021643	-2.19642	0.0015331	down	MYBPC3	myosin binding protein C3 [Source:HGNC Symbol;Acc:HGNC:7551]
ENSDLAG00005008816	-2.19583	1.49151e-09	down	C1QTNF7	C1q and TNF related 7 [Source:ZFIN;Acc:ZDB-GENE-080414-4]
ENSDLAG00005001819	-2.1929	0.0034212	down	mybpc2a	myosin binding protein C, fast type a [Source:ZFIN;Acc:ZDB-GENE-060901-1]
ENSDLAG00005025046	-2.19007	8.35044e-06	down
ENSDLAG00005022442	-2.18357	4.98497e-06	down	ntn1b	netrin 1b [Source:ZFIN;Acc:ZDB-GENE-990415-168]
ENSDLAG00005026842	-2.18343	6.99438e-06	down
ENSDLAG00005028856	-2.18117	6.3983e-06	down	COL6A6	collagen type VI alpha 6 chain [Source:HGNC Symbol;Acc:HGNC:27023]
ENSDLAG00005028468	-2.17941	0.000331305	down	WNT1	Wnt family member 1 [Source:HGNC Symbol;Acc:HGNC:12774]
ENSDLAG00005008746	-2.17797	4.33187e-08	down
ENSDLAG00005012300	-2.17517	2.52974e-06	down	adamts10	ADAM metallopeptidase with thrombospondin type 1 motif, 10 [Source:ZFIN;Acc:ZDB-GENE-081104-414]
ENSDLAG00005022976	-2.1742	3.23723e-07	down	postnb	periostin, osteoblast specific factor b [Source:ZFIN;Acc:ZDB-GENE-030131-9120]
ENSDLAG00005025707	-2.17039	0.000638097	down		leucine rich repeat containing 4.1 [Source:ZFIN;Acc:ZDB-GENE-041210-129]
ENSDLAG00005032399	-2.16924	0.000165617	down
ENSDLAG00005001203	-2.16792	0.000469004	down	daw1	dynein assembly factor with WDR repeat domains 1 [Source:NCBI gene;Acc:556760]
ENSDLAG00005033461	-2.16744	0.000256788	down	TRIL	TLR4 interactor with leucine-rich repeats [Source:ZFIN;Acc:ZDB-GENE-131218-1]
ENSDLAG00005022751	-2.16556	0.000103772	down	sobpa	sine oculis binding protein homolog (Drosophila) a [Source:NCBI gene;Acc:573683]
ENSDLAG00005002519	-2.16375	0.00706004	down
ENSDLAG00005016210	-2.15988	1.00648e-09	down		solute carrier family 25 member 18 [Source:ZFIN;Acc:ZDB-GENE-041111-192]
ENSDLAG00005006783	-2.15089	4.14102e-06	down	ADAM12	ADAM metallopeptidase domain 12 [Source:HGNC Symbol;Acc:HGNC:190]
ENSDLAG00005022486	-2.14889	1.75278e-05	down	TENM3	teneurin transmembrane protein 3 [Source:HGNC Symbol;Acc:HGNC:29944]
ENSDLAG00005003835	-2.13816	0.000827048	down	col28a1b	collagen, type XXVIII, alpha 1b [Source:ZFIN;Acc:ZDB-GENE-160503-1]
ENSDLAG00005018448	-2.13401	2.01455e-06	down		CASK interacting protein 1 [Source:ZFIN;Acc:ZDB-GENE-071115-3]
ENSDLAG00005001600	-2.13368	2.00273e-07	down	slit1b	slit homolog 1b (Drosophila) [Source:ZFIN;Acc:ZDB-GENE-030722-4]
ENSDLAG00005000221	-2.13129	0.00853822	down	mat1a	methionine adenosyltransferase I, alpha [Source:ZFIN;Acc:ZDB-GENE-030131-6127]
ENSDLAG00005024041	-2.12452	4.53198e-09	down
ENSDLAG00005009797	-2.1242	1.35351e-08	down
ENSDLAG00005000409	-2.12281	8.60036e-05	down	CSPG5	chondroitin sulfate proteoglycan 5 [Source:HGNC Symbol;Acc:HGNC:2467]
ENSDLAG00005032567	-2.12114	0.009483	down	LRRC38	leucine rich repeat containing 38b [Source:ZFIN;Acc:ZDB-GENE-141216-65]
ENSDLAG00005030652	-2.11909	0.00445904	down
ENSDLAG00005014170	-2.11026	0.000313267	down
ENSDLAG00005030215	-2.1039	9.08746e-10	down	tgfbi	transforming growth factor, beta-induced [Source:ZFIN;Acc:ZDB-GENE-030131-73]
ENSDLAG00005025083	-2.09878	2.40313e-05	down	lrp2a	low density lipoprotein receptor-related protein 2a [Source:ZFIN;Acc:ZDB-GENE-050119-2]
ENSDLAG00005032470	-2.09402	0.00935609	down		protein phosphatase 1, regulatory subunit 3Db [Source:ZFIN;Acc:ZDB-GENE-110201-1]
ENSDLAG00005003912	-2.09388	0.000191314	down
ENSDLAG00005024751	-2.09129	4.3829e-06	down	ITIH5	inter-alpha-trypsin inhibitor heavy chain 5 [Source:ZFIN;Acc:ZDB-GENE-041210-193]
ENSDLAG00005001491	-2.08987	6.14454e-05	down
ENSDLAG00005033576	-2.08884	2.26154e-08	down		fibulin 7 [Source:ZFIN;Acc:ZDB-GENE-170130-2]
ENSDLAG00005024414	-2.08477	0.000441351	down	igfbp6b	insulin-like growth factor binding protein 6b [Source:ZFIN;Acc:ZDB-GENE-090521-2]
ENSDLAG00005011646	-2.0846	3.3158e-06	down	srpx	sushi-repeat containing protein X-linked [Source:ZFIN;Acc:ZDB-GENE-050327-43]
ENSDLAG00005023961	-2.07981	2.28712e-06	down	SYNPO2L	synaptopodin 2-like b [Source:ZFIN;Acc:ZDB-GENE-090828-5]
ENSDLAG00005032418	-2.07865	0.00127353	down		leiomodin 2 (cardiac) b [Source:ZFIN;Acc:ZDB-GENE-041210-356]
ENSDLAG00005005654	-2.07854	1.73601e-05	down
ENSDLAG00005008641	-2.07711	3.33898e-05	down		atrophin 1 [Source:ZFIN;Acc:ZDB-GENE-030131-426]
ENSDLAG00005013498	-2.07642	5.54731e-07	down	plekhh1	pleckstrin homology domain containing, family H (with MyTH4 domain) member 1 [Source:NCBI gene;Acc:565914]
ENSDLAG00005004483	-2.07599	2.2696e-06	down		pannexin 3 [Source:ZFIN;Acc:ZDB-GENE-091204-114]
ENSDLAG00005003540	-2.06912	0.00677021	down
ENSDLAG00005014058	-2.0686	0.00112797	down
ENSDLAG00005012810	-2.06766	0.000426888	down	hhatlb	hedgehog acyltransferase like, b [Source:ZFIN;Acc:ZDB-GENE-050506-130]
ENSDLAG00005007776	-2.06613	8.86891e-10	down	CPZ	carboxypeptidase Z [Source:HGNC Symbol;Acc:HGNC:2333]
ENSDLAG00005028863	-2.06584	3.80363e-07	down
ENSDLAG00005028925	-2.05972	0.00184715	down
ENSDLAG00005011609	-2.05417	1.07171e-05	down
ENSDLAG00005017193	-2.05226	4.66153e-06	down
ENSDLAG00005026435	-2.05015	5.09689e-06	down	cacna2d2a	calcium channel, voltage-dependent, alpha 2/delta subunit 2a [Source:ZFIN;Acc:ZDB-GENE-050320-71]
ENSDLAG00005035055	-2.05015	5.09689e-06	down	cacna2d2a	calcium channel, voltage-dependent, alpha 2/delta subunit 2a [Source:ZFIN;Acc:ZDB-GENE-050320-71]
ENSDLAG00005033247	-2.04887	3.76021e-05	down
ENSDLAG00005003839	-2.03428	0.000752825	down	matn4	matrilin 4 [Source:ZFIN;Acc:ZDB-GENE-050208-64]
ENSDLAG00005029433	-2.03325	0.00994252	down	TNNI2	troponin I2, fast skeletal type [Source:HGNC Symbol;Acc:HGNC:11946]
ENSDLAG00005027101	-2.03149	8.4939e-11	down	fkbp14	FKBP prolyl isomerase 14 [Source:ZFIN;Acc:ZDB-GENE-040801-210]
ENSDLAG00005019220	-2.0281	1.21289e-07	down	DPT	dermatopontin [Source:HGNC Symbol;Acc:HGNC:3011]
ENSDLAG00005002168	-2.0266	1.54454e-07	down
ENSDLAG00005013935	-2.02578	9.97459e-06	down
ENSDLAG00005029708	-2.022	1.02528e-08	down
ENSDLAG00005007043	-2.0213	0.00203949	down		thymosin beta 2 [Source:ZFIN;Acc:ZDB-GENE-070126-5]
ENSDLAG00005019474	-2.02076	1.08175e-06	down	NID1	nidogen 1 [Source:HGNC Symbol;Acc:HGNC:7821]
ENSDLAG00005020364	-2.02072	0.000781751	down
ENSDLAG00005012245	-2.01949	2.47536e-05	down
ENSDLAG00005015926	-2.01597	3.68895e-06	down		protein tyrosine phosphatase receptor type D [Source:HGNC Symbol;Acc:HGNC:9668]
ENSDLAG00005025943	-2.01127	2.64656e-05	down
ENSDLAG00005021215	-2.01064	0.00567272	down
ENSDLAG00005005191	-2.01002	0.0086883	down		trans-2,3-enoyl-CoA reductase a [Source:ZFIN;Acc:ZDB-GENE-090930-1]

## Sheet: MET3_48hpi
row.names	log2FoldChange	padj	regulation	external_gene_name	description
ENSDLAG00005028074	11.5014	4.24976e-13	up
ENSDLAG00005035100	11.2172	3.94443e-15	up
ENSDLAG00005002533	10.0999	8.87545e-20	up
ENSDLAG00005005252	10.0483	2.33666e-39	up
ENSDLAG00005007949	9.64469	1.09597e-09	up
ENSDLAG00005005393	8.45056	7.26409e-40	up
ENSDLAG00005016526	7.96833	5.89691e-15	up
ENSDLAG00005007954	7.84865	1.56682e-05	up
ENSDLAG00005010678	7.83199	2.64025e-06	up		si:rp71-39b20.4 [Source:ZFIN;Acc:ZDB-GENE-070912-704]
ENSDLAG00005013039	7.29542	1.62994e-08	up
ENSDLAG00005021309	6.76435	0.00106312	up
ENSDLAG00005034675	6.62645	0.000159605	up
ENSDLAG00005008838	5.86061	0.000182624	up	si:ch1073-126c3.2	si:ch1073-126c3.2 [Source:ZFIN;Acc:ZDB-GENE-030131-4602]
ENSDLAG00005022256	5.58466	1.52624e-20	up		haptoglobin [Source:ZFIN;Acc:ZDB-GENE-030131-1259]
ENSDLAG00005024758	5.3992	4.08095e-15	up	c7b	complement component 7b [Source:ZFIN;Acc:ZDB-GENE-021120-1]
ENSDLAG00005021570	5.33639	0.00124962	up
ENSDLAG00005006075	5.30251	2.3845e-15	up
ENSDLAG00005009077	5.11964	0.00176961	up	irg1l	immunoresponsive gene 1, like [Source:ZFIN;Acc:ZDB-GENE-061103-301]
ENSDLAG00005007722	4.67657	0.00108163	up
ENSDLAG00005029812	4.34295	1.99558e-29	up	cldc1	si:ch73-86n18.1 [Source:ZFIN;Acc:ZDB-GENE-141216-19]
ENSDLAG00005001556	4.26854	0.00210121	up
ENSDLAG00005008061	4.15719	3.71978e-18	up	tfa	transferrin-a [Source:ZFIN;Acc:ZDB-GENE-980526-35]
ENSDLAG00005029656	3.93381	0.00759325	up
ENSDLAG00005028453	3.89093	8.61818e-07	up
ENSDLAG00005007992	3.85565	8.03723e-15	up
ENSDLAG00005015840	3.75248	1.33452e-06	up
ENSDLAG00005022925	3.65684	0.000649264	up
ENSDLAG00005019576	3.64832	5.05822e-14	up	saa	serum amyloid A [Source:ZFIN;Acc:ZDB-GENE-040927-15]
ENSDLAG00005009098	3.56609	0.001329	up	si:ch211-153b23.4	si:ch211-153b23.4 [Source:ZFIN;Acc:ZDB-GENE-030131-7332]
ENSDLAG00005031928	3.44512	0.00510329	up
ENSDLAG00005013855	3.37558	2.17852e-09	up
ENSDLAG00005030857	3.24791	0.00611425	up
ENSDLAG00005010019	3.16015	0.00271552	up	noxo1b	NADPH oxidase organizer 1b [Source:ZFIN;Acc:ZDB-GENE-101203-1]
ENSDLAG00005027592	3.10715	0.000129003	up	calcoco1b	calcium binding and coiled-coil domain 1b [Source:ZFIN;Acc:ZDB-GENE-031118-126]
ENSDLAG00005024822	3.01644	0.003129	up
ENSDLAG00005033647	2.8702	1.47089e-06	up		protein phosphatase 1 regulatory subunit 27 [Source:HGNC Symbol;Acc:HGNC:16813]
ENSDLAG00005028280	2.85901	0.00103715	up	trim63a	tripartite motif containing 63a [Source:ZFIN;Acc:ZDB-GENE-040625-139]
ENSDLAG00005030939	2.82609	0.00165475	up
ENSDLAG00005033961	2.78583	1.768e-05	up	ca4a	carbonic anhydrase IV a [Source:NCBI gene;Acc:555196]
ENSDLAG00005005621	2.74631	0.00075322	up
ENSDLAG00005033480	2.64375	9.74815e-07	up	rgs5b	regulator of G protein signaling 5b [Source:ZFIN;Acc:ZDB-GENE-050417-359]
ENSDLAG00005018675	2.59766	0.00106732	up
ENSDLAG00005011625	2.53391	0.00181534	up		calpain 3b [Source:ZFIN;Acc:ZDB-GENE-041001-149]
ENSDLAG00005034309	2.4885	0.00311819	up
ENSDLAG00005022783	2.47675	0.00875073	up
ENSDLAG00005027305	2.44712	1.44665e-05	up	rgcc	regulator of cell cycle [Source:ZFIN;Acc:ZDB-GENE-040704-31]
ENSDLAG00005018313	2.42485	0.00720135	up
ENSDLAG00005008093	2.42327	0.000149381	up	YBX2	Y-box binding protein 2 [Source:HGNC Symbol;Acc:HGNC:17948]
ENSDLAG00005025987	2.42217	0.000159605	up
ENSDLAG00005025036	2.41557	0.000896239	up		si:dkey-93h22.7 [Source:ZFIN;Acc:ZDB-GENE-141216-252]
ENSDLAG00005002264	2.33387	0.000992755	up	selp	selectin P [Source:ZFIN;Acc:ZDB-GENE-110107-2]
ENSDLAG00005009117	2.31877	0.00663804	up	zgc:174917	zgc:174917 [Source:ZFIN;Acc:ZDB-GENE-070928-42]
ENSDLAG00005033541	2.301	0.00152698	up
ENSDLAG00005012689	2.28111	1.70726e-05	up	hspb6	heat shock protein, alpha-crystallin-related, b6 [Source:ZFIN;Acc:ZDB-GENE-080214-7]
ENSDLAG00005028245	2.27745	0.000481003	up
ENSDLAG00005030518	2.2324	0.00605878	up		si:dkeyp-110a12.4 [Source:ZFIN;Acc:ZDB-GENE-131121-498]
ENSDLAG00005022792	2.21932	1.88487e-05	up	fbxo32	F-box protein 32 [Source:ZFIN;Acc:ZDB-GENE-040426-1040]
ENSDLAG00005009426	2.18759	1.13023e-10	up	steap4	STEAP family member 4 [Source:ZFIN;Acc:ZDB-GENE-070424-244]
ENSDLAG00005028532	2.18532	5.53448e-06	up	tcf21	transcription factor 21 [Source:NCBI gene;Acc:558148]
ENSDLAG00005027970	2.1324	0.000774133	up	dok6	docking protein 6 [Source:ZFIN;Acc:ZDB-GENE-070410-50]
ENSDLAG00005027837	2.13047	0.00898115	up
ENSDLAG00005001242	2.11866	0.00857158	up
ENSDLAG00005011801	2.08462	0.000101183	up		patatin-like phospholipase domain containing 2 [Source:ZFIN;Acc:ZDB-GENE-120913-3]
ENSDLAG00005002929	2.08055	0.00136655	up	tnfaip6	tumor necrosis factor, alpha-induced protein 6 [Source:ZFIN;Acc:ZDB-GENE-060421-2654]
ENSDLAG00005028803	2.06794	4.51216e-05	up
ENSDLAG00005022461	2.04838	0.00172093	up	si:dkey-184p18.2	si:dkey-184p18.2 [Source:NCBI gene;Acc:768134]
ENSDLAG00005020004	2.0305	0.00919448	up
ENSDLAG00005000885	2.02748	0.00963016	up
ENSDLAG00005034383	-16.5859	2.64025e-06	down
ENSDLAG00005028057	-6.89188	0.00106543	down
ENSDLAG00005004035	-6.86804	0.0054939	down
ENSDLAG00005025199	-5.52318	0.00213252	down
ENSDLAG00005034270	-4.2017	3.23486e-08	down	brinp1	bone morphogenetic protein/retinoic acid inducible neural-specific 1 [Source:ZFIN;Acc:ZDB-GENE-130530-847]
ENSDLAG00005021022	-4.15573	0.00302726	down		CUB and Sushi multiple domains 3a [Source:ZFIN;Acc:ZDB-GENE-050419-118]
ENSDLAG00005025224	-3.81143	0.000150675	down		endothelin receptor type Bb [Source:ZFIN;Acc:ZDB-GENE-081105-182]
ENSDLAG00005017209	-3.69729	3.94322e-05	down	gars1	glycyl-tRNA synthetase 1 [Source:ZFIN;Acc:ZDB-GENE-030131-9174]
ENSDLAG00005003248	-3.67861	0.00644988	down
ENSDLAG00005032032	-3.2691	0.0040677	down		collagen, type VI, alpha 3 [Source:ZFIN;Acc:ZDB-GENE-070501-8]
ENSDLAG00005031341	-3.05834	0.00565839	down		si:ch211-220i18.4 [Source:ZFIN;Acc:ZDB-GENE-090312-151]
ENSDLAG00005033482	-3.02214	0.0097724	down
ENSDLAG00005030657	-3.01287	0.00587995	down
ENSDLAG00005011403	-2.91008	0.00383284	down
ENSDLAG00005000521	-2.87063	2.55482e-09	down	per2	period circadian clock 2 [Source:ZFIN;Acc:ZDB-GENE-011220-2]
ENSDLAG00005034382	-2.86479	5.64893e-14	down
ENSDLAG00005001632	-2.77093	0.00551461	down		si:dkey-183j2.10 [Source:ZFIN;Acc:ZDB-GENE-130530-729]
ENSDLAG00005008438	-2.7709	0.00699347	down
ENSDLAG00005028781	-2.68366	0.000346031	down	cahz	carbonic anhydrase [Source:NCBI gene;Acc:30331]
ENSDLAG00005035008	-2.56776	0.00372643	down	hbae5	hemoglobin, alpha embryonic 5 [Source:ZFIN;Acc:ZDB-GENE-101028-1]
ENSDLAG00005022957	-2.56473	0.00487172	down
ENSDLAG00005031434	-2.54646	0.00551461	down
ENSDLAG00005031918	-2.53919	1.80813e-08	down	SGCA	sarcoglycan, alpha [Source:ZFIN;Acc:ZDB-GENE-041111-121]
ENSDLAG00005030652	-2.53378	0.00276189	down
ENSDLAG00005018881	-2.53099	0.00651056	down	CLUL1	clusterin like 1 [Source:HGNC Symbol;Acc:HGNC:2096]
ENSDLAG00005028694	-2.52991	0.00012492	down
ENSDLAG00005002032	-2.41422	0.0045027	down
ENSDLAG00005000869	-2.4078	4.39331e-06	down	asip2b	agouti signaling protein, nonagouti homolog (mouse) 2b [Source:ZFIN;Acc:ZDB-GENE-150212-1]
ENSDLAG00005034039	-2.3398	0.000845188	down	nr4a3	nuclear receptor subfamily 4, group A, member 3 [Source:ZFIN;Acc:ZDB-GENE-070824-4]
ENSDLAG00005017636	-2.3369	2.04893e-07	down
ENSDLAG00005011963	-2.31372	1.53553e-05	down	cxcl19	chemokine (C-X-C motif) ligand 19 [Source:ZFIN;Acc:ZDB-GENE-140708-2]
ENSDLAG00005033378	-2.29105	0.00486186	down		prolyl 4-hydroxylase, alpha polypeptide III [Source:ZFIN;Acc:ZDB-GENE-041010-4]
ENSDLAG00005024223	-2.2843	7.44225e-10	down	ogna	osteoglycin, paralog a [Source:ZFIN;Acc:ZDB-GENE-050208-650]
ENSDLAG00005005616	-2.2826	0.00191147	down	RSPO2	R-spondin 2 [Source:ZFIN;Acc:ZDB-GENE-060503-667]
ENSDLAG00005029366	-2.22158	4.41895e-06	down
ENSDLAG00005019303	-2.21994	0.00177385	down	FNDC1	fibronectin type III domain containing 1 [Source:ZFIN;Acc:ZDB-GENE-041210-332]
ENSDLAG00005002168	-2.21473	2.4933e-08	down
ENSDLAG00005009893	-2.21394	0.0037717	down
ENSDLAG00005033166	-2.21202	0.00230542	down		actin binding Rho activating protein a [Source:ZFIN;Acc:ZDB-GENE-120730-1]
ENSDLAG00005022071	-2.17104	3.15255e-06	down
ENSDLAG00005031801	-2.15247	1.37783e-05	down	LRRC3
ENSDLAG00005028768	-2.12639	0.00672514	down		2-epi-5-epi-valiolone synthase [Source:ZFIN;Acc:ZDB-GENE-131121-365]
ENSDLAG00005004651	-2.10206	2.82333e-05	down
ENSDLAG00005006767	-2.09612	1.14816e-05	down	P3H3	prolyl 3-hydroxylase 3 [Source:ZFIN;Acc:ZDB-GENE-060503-231]
ENSDLAG00005032153	-2.09339	0.0040677	down
ENSDLAG00005007043	-2.08069	0.00350131	down		thymosin beta 2 [Source:ZFIN;Acc:ZDB-GENE-070126-5]
ENSDLAG00005001837	-2.0782	0.00489248	down
ENSDLAG00005031248	-2.07662	1.76043e-06	down	leap2	liver-expressed antimicrobial peptide 2 [Source:ZFIN;Acc:ZDB-GENE-081022-131]
ENSDLAG00005016181	-2.07416	0.00297838	down	CREB5	cAMP responsive element binding protein 5b [Source:ZFIN;Acc:ZDB-GENE-091020-6]
ENSDLAG00005000191	-2.06193	0.00777326	down	evlb	Enah/Vasp-like b [Source:ZFIN;Acc:ZDB-GENE-040426-1804]
ENSDLAG00005015255	-2.05189	9.87212e-07	down	col1a2	collagen, type I, alpha 2 [Source:ZFIN;Acc:ZDB-GENE-030131-8415]
ENSDLAG00005033247	-2.04039	0.00013031	down
ENSDLAG00005026842	-2.03453	0.000102703	down
