# Supplementary material for: Exploring the effects of dietary methionine supplementation on European seabass mucosal immune responses against Tenacibaculum maritimum
Source: Front Immunol. 2025 Jan 22;16:1513516. doi: 10.3389/fimmu.2025.1513516 (PMC11794538; doi:10.3389/fimmu.2025.1513516)
Supplement: Supplementary file 5 [file Table5.xlsx]

## Sheet: CTRL_24hpi
Regulation	GO	GO ID	Pathway	Query_size	Intersection_size	Enrichment FDR	Gene_ID	Gene_name
Up	MF	GO:0005125	cytokine activity	53	6	5.83042e-06	ENSDLAG00005030350,ENSDLAG00005021347,ENSDLAG00005007992,ENSDLAG00005014206,ENSDLAG00005020004,ENSDLAG00005014751	ccl19, ck3, cxcl18b, gcsf, IL-1b, IL-8
Up	MF	GO:0004055	argininosuccinate synthase activity	53	1	0.0368252	ENSDLAG00005001692	ASS1
Up	MF	GO:0016702	oxidoreductase activity, acting on single donors with incorporation of molecular oxygen, incorporation of two atoms of oxygen	53	2	0.0368252	ENSDLAG00005007722,ENSDLAG00005006032	alox15b, hpdl
Up	MF	GO:0061501	2',3'-cyclic GMP-AMP synthase activity	53	1	0.0368252	ENSDLAG00005010821	cgas
Up	MF	GO:0042379	chemokine receptor binding	53	4	0.0002459	ENSDLAG00005007992,ENSDLAG00005014206,ENSDLAG00005020004,ENSDLAG00005014751	ccl19, ck3, cxcl18b, IL-8
Up	BP	GO:0006879	intracellular iron ion homeostasis	41	3	0.000838886	ENSDLAG00005028074,ENSDLAG00005005252,ENSDLAG00005001556	hamp1, hamp2, hepcidin-like
Up	BP	GO:0002376	immune system process	41	9	3.36679e-05	ENSDLAG00005019576,ENSDLAG00005024758,ENSDLAG00005030350,ENSDLAG00005021347,ENSDLAG00005007992,ENSDLAG00005014206,ENSDLAG00005010821,ENSDLAG00005020004,ENSDLAG00005014751	c7b, ccl19, cgas, ck3, cxcl18b, gcsf, IL-1b, IL-8, saa
Up	BP	GO:0006955	immune response	41	8	3.07677e-05	ENSDLAG00005024758,ENSDLAG00005030350,ENSDLAG00005021347,ENSDLAG00005007992,ENSDLAG00005014206,ENSDLAG00005010821,ENSDLAG00005020004,ENSDLAG00005014751	c7b, ccl19, cgas, ck3, cxcl18b, gcsf, IL-1b, IL-8
Up	BP	GO:0044419	biological process involved in interspecies interaction between organisms	41	5	0.00180886	ENSDLAG00005015840,ENSDLAG00005000539,ENSDLAG00005008061,ENSDLAG00005019576,ENSDLAG00005010821	cgas, srs1a, NK-lysin, saa, tfa
Up	BP	GO:0009617	response to bacterium	41	3	0.0105079	ENSDLAG00005000539,ENSDLAG00005008061,ENSDLAG00005019576	NK-lysin, saa, tfa
Up	BP	GO:0042592	homeostatic process	41	4	0.0492023	ENSDLAG00005028074,ENSDLAG00005005252,ENSDLAG00005001556,ENSDLAG00005019576	hamp1, hamp2, hepcidin-like, saa
Up	BP	GO:0006935	chemotaxis	41	3	0.0113537	ENSDLAG00005014333,ENSDLAG00005019576,ENSDLAG00005014206	cxcr2, IL-8, saa
Up	BP	GO:0031640	killing of cells of another organism	41	2	0.0124709	ENSDLAG00005015840,ENSDLAG00005019576	srs1a, saa
Up	BP	GO:0097241	hematopoietic stem cell migration to bone marrow	41	1	0.0264424	ENSDLAG00005002264	selp
Up	BP	GO:0016104	triterpenoid biosynthetic process	41	1	0.0264424	ENSDLAG00005022621	LSS
Up	CC	GO:0005576	extracellular region	30	14	2.76223e-08	ENSDLAG00005028074,ENSDLAG00005005252,ENSDLAG00005021570,ENSDLAG00005025772,ENSDLAG00005030350,ENSDLAG00005001556,ENSDLAG00005021347,ENSDLAG00005008061,ENSDLAG00005019576,ENSDLAG00005014009,ENSDLAG00005007992,ENSDLAG00005014206,ENSDLAG00005020004,ENSDLAG00005014751	ccl19, ck3, cxcl18b, hamp1, hamp2, lep, hepcidin-like, gcsf, igfbp1a, IL-1b, IL-8, saa, tfa, wfikkn2a
Up	CC	GO:0046930	pore complex	30	2	0.049848	ENSDLAG00005024758,ENSDLAG00005015840	c7b, srs1a
Down	MF	GO:0004222	metalloendopeptidase activity	144	8	0.00792504	ENSDLAG00005008348,ENSDLAG00005014230,ENSDLAG00005007818,ENSDLAG00005012300,ENSDLAG00005017326,ENSDLAG00005017441,ENSDLAG00005005513,ENSDLAG00005001300	adamts10, adamts16, adamts17, ADAMTS7, hcea, adam11, mmp13b, mmp17b
Down	MF	GO:0008237	metallopeptidase activity	144	9	0.00792504	ENSDLAG00005008348,ENSDLAG00005014230,ENSDLAG00005007818,ENSDLAG00005012300,ENSDLAG00005017326,ENSDLAG00005017441,ENSDLAG00005005513,ENSDLAG00005001300,ENSDLAG00005004973	adamts10, adamts16, adamts17, ADAMTS7, CPXM2, hcea, adam11, mmp13b, mmp17b
Down	MF	GO:0005515	protein binding	144	71	0.00792504	ENSDLAG00005032404,ENSDLAG00005034123,ENSDLAG00005025199,ENSDLAG00005011053,ENSDLAG00005024969,ENSDLAG00005027756,ENSDLAG00005011536,ENSDLAG00005024385,ENSDLAG00005027872,ENSDLAG00005033467,ENSDLAG00005024111,ENSDLAG00005009944,ENSDLAG00005011030,ENSDLAG00005033378,ENSDLAG00005030849,ENSDLAG00005012026,ENSDLAG00005022071,ENSDLAG00005021776,ENSDLAG00005011969,ENSDLAG00005033166,ENSDLAG00005010822,…	abi3bpa, abi3bpb, abraa, abrab, ASB15, asip2b, aspn, atoh8, cbln10, ccn2a, ccn4a, col1a1a, col5a2a, cxcl12b, cxcl19, dnajb13, ehd2a, wnt2b, ppfia3, ccn3, fstl1, ccn1, tf15l, ENSDLAG00005025199, tagln3, trim39l, ENSDLAG00005030849, myod1, fgf8b, fndc1, FO818699.1, grip2a, homer1b, IL-17c, IL-17f, IL-8, INSC, kbtbd3, kera, lmod2b, LRRC3, lrrc30a, lrrn3b, lrtm1, lsp1b, megf6b, nell2a, nexn, p3h3, P3…
Down	MF	GO:0005125	cytokine activity	144	5	0.00792504	ENSDLAG00005000925,ENSDLAG00005001528,ENSDLAG00005034465,ENSDLAG00005010439,ENSDLAG00005011963	cxcl12b, cxcl19, IL-17c, IL-17f, IL-8
Down	MF	GO:0005201	extracellular matrix structural constituent	144	4	0.00792504	ENSDLAG00005017636,ENSDLAG00005020853,ENSDLAG00005023991,ENSDLAG00005024788	col11a1b, col1a1a, col5a1, col5a2a
Down	MF	GO:0005540	hyaluronic acid binding	144	3	0.0263012	ENSDLAG00005001539,ENSDLAG00005025860,ENSDLAG00005001595	acanb, hapln1a, hapln3
Down	CC	GO:0005576	extracellular region	56	15	8.16298e-05	ENSDLAG00005011030,ENSDLAG00005022071,ENSDLAG00005010822,ENSDLAG00005000925,ENSDLAG00005000869,ENSDLAG00005028468,ENSDLAG00005001528,ENSDLAG00005034465,ENSDLAG00005010439,ENSDLAG00005001302,ENSDLAG00005014876,ENSDLAG00005022571,ENSDLAG00005002168,ENSDLAG00005011963,ENSDLAG00005019317	asip2b, ccn2a, ccn4a, CRISPLD1, cxcl12b, cxcl19, wnt2b, ccn3, ccn1, IL-17c, IL-17f, IL-8, pomcb, WNT1, wnt2ba
Down	CC	GO:0031012	extracellular matrix	56	4	0.0126488	ENSDLAG00005008348,ENSDLAG00005024031,ENSDLAG00005025160,ENSDLAG00005001300	gpc6a, gpc6b, mmp13b, mmp17b

## Sheet: MET2_24hpi
Regulation	Treatment	Time	GO	GO ID	Pathway	Query_size	Intersection_size	Enrichment FDR	Gene_ID	Gene_name
Up	MET2	24h	BP	GO:0006879	intracellular iron ion homeostasis	26	2	0.0124709	ENSDLAG00005028074,ENSDLAG00005005252	hamp2, hepcidin-like
Up	MET2	24h	BP	GO:0044419	biological process involved in interspecies interaction between organisms	26	4	0.0117577	ENSDLAG00005015840,ENSDLAG00005000539,ENSDLAG00005019576,ENSDLAG00005008061	srs1a, NK-lysin, saa, tfa
Up	MET2	24h	BP	GO:0009617	response to bacterium	26	3	0.0117577	ENSDLAG00005000539,ENSDLAG00005019576,ENSDLAG00005008061	NK-lysin, saa, tfa
Up	MET2	24h	BP	GO:0042592	homeostatic process	26	3	0.0492023	ENSDLAG00005028074,ENSDLAG00005005252,ENSDLAG00005019576	hamp2, hepcidin-like, saa
Up	MET2	24h	BP	GO:0006935	chemotaxis	26	2	0.0412429	ENSDLAG00005014333,ENSDLAG00005019576	cxcr2, saa
Up	MET2	24h	BP	GO:0031640	killing of cells of another organism	26	2	0.0124709	ENSDLAG00005015840,ENSDLAG00005019576	srs1a, saa
Up	MET2	24h	BP	GO:0097241	hematopoietic stem cell migration to bone marrow	26	1	0.0265057	ENSDLAG00005002264	selp
Up	MET2	24h	BP	GO:0046464	acylglycerol catabolic process	26	1	0.0412429	ENSDLAG00005011801	pnpla2
Up	MET2	24h	BP	GO:0034975	protein folding in endoplasmic reticulum	26	1	0.0412429	ENSDLAG00005018493	ero1a
Up	MET2	24h	BP	GO:0006526	arginine biosynthetic process	26	1	0.0412429	ENSDLAG00005001692	ASS1
Up	MET2	24h	BP	GO:0001780	neutrophil homeostasis	26	1	0.0412429	ENSDLAG00005019576	saa
Up	MET2	24h	CC	GO:0046930	pore complex	18	2	0.0377888	ENSDLAG00005024758,ENSDLAG00005015840	c7b, srs1a
Down	MET2	24h	MF	GO:0016154	pyrimidine-nucleoside phosphorylase activity	22	1	0.0276813	ENSDLAG00005033155	tymp
Down	MET2	24h	MF	GO:0016705	oxidoreductase activity, acting on paired donors, with incorporation or reduction of molecular oxygen	22	3	0.0276813	ENSDLAG00005033378,ENSDLAG00005028942,ENSDLAG00005019168	cyp2n13, il1rl, p4ha3
Down	MET2	24h	MF	GO:0004556	alpha-amylase activity	22	1	0.0276813	ENSDLAG00005023956	zgc:92137
Down	MET2	24h	MF	GO:0070996	type 1 melanocortin receptor binding	22	1	0.0276813	ENSDLAG00005000869	asip2b
Down	MET2	24h	MF	GO:0005506	iron ion binding	22	3	0.0276813	ENSDLAG00005033378,ENSDLAG00005028942,ENSDLAG00005019168	cyp2n13, il1rl, p4ha3
Down	MET2	24h	BP	GO:0035025	positive regulation of Rho protein signal transduction	19	2	0.00229082	ENSDLAG00005027756,ENSDLAG00005033166	abraa, abrab
Down	MET2	24h	BP	GO:0042753	positive regulation of circadian rhythm	19	1	0.0262908	ENSDLAG00005000521	per2
Down	MET2	24h	BP	GO:0009628	response to abiotic stimulus	19	3	0.0150076	ENSDLAG00005028781,ENSDLAG00005000521,ENSDLAG00005008094	cahz, per2, rgra
Down	MET2	24h	BP	GO:0044060	regulation of endocrine process	19	1	0.0150076	ENSDLAG00005000869	asip2b
Down	MET2	24h	BP	GO:0033335	anal fin development	19	1	0.0150076	ENSDLAG00005005616	rspo2
Down	MET2	24h	BP	GO:1905953	negative regulation of lipid localization	19	1	0.0150076	ENSDLAG00005000869	asip2b
Down	MET2	24h	BP	GO:0009411	response to UV	19	1	0.0226757	ENSDLAG00005000521	per2
Down	MET2	24h	BP	GO:0042542	response to hydrogen peroxide	19	1	0.0226757	ENSDLAG00005000521	per2
Down	MET2	24h	BP	GO:0009649	entrainment of circadian clock	19	1	0.0150076	ENSDLAG00005000521	per2
Down	MET2	24h	BP	GO:0033337	dorsal fin development	19	1	0.0150076	ENSDLAG00005005616	rspo2
Down	MET2	24h	BP	GO:0033340	pelvic fin development	19	1	0.0226757	ENSDLAG00005005616	rspo2
Down	MET2	24h	BP	GO:0015670	carbon dioxide transport	19	1	0.0226757	ENSDLAG00005028781	cahz
Down	MET2	24h	BP	GO:0045475	locomotor rhythm	19	1	0.0262908	ENSDLAG00005000521	per2
Down	MET2	24h	BP	GO:0006213	pyrimidine nucleoside metabolic process	19	1	0.0262908	ENSDLAG00005033155	tymp
Down	MET2	24h	BP	GO:0006206	pyrimidine nucleobase metabolic process	19	1	0.0421206	ENSDLAG00005033155	tymp
Down	MET2	24h	BP	GO:0009253	peptidoglycan catabolic process	19	1	0.0450086	ENSDLAG00005029691	lygl1
Down	MET2	24h	BP	GO:0045666	positive regulation of neuron differentiation	19	1	0.0421206	ENSDLAG00005034270	brinp1
Down	MET2	24h	BP	GO:0016525	negative regulation of angiogenesis	19	1	0.0471129	ENSDLAG00005000521	per2
Down	MET2	24h	CC	GO:0005576	extracellular region	9	4	0.0217595	ENSDLAG00005017753,ENSDLAG00005019317,ENSDLAG00005000869,ENSDLAG00005006002	anos1a, asip2b, ccn1, f10

## Sheet: MET3_24hpi
Regulation	Treatment	Time	GO	GO ID	Pathway	Query_size	Intersection_size	Enrichment FDR	Gene_ID	Gene_name
Up	MET3	24h	BP	GO:0006879	intracellular iron ion homeostasis	28	4	3.11047e-06	ENSDLAG00005028074,ENSDLAG00005005252,ENSDLAG00005021309,ENSDLAG00005001556	hamp1, hamp2, hepcidin-like, hpxb
Up	MET3	24h	BP	GO:0002376	immune system process	28	4	0.0256456	ENSDLAG00005019576,ENSDLAG00005024758,ENSDLAG00005007992,ENSDLAG00005014898	c7b, cc2, ccl19, cc2, saa
Up	MET3	24h	BP	GO:0006955	immune response	28	3	0.0469854	ENSDLAG00005024758,ENSDLAG00005007992,ENSDLAG00005014898	c7b, cc2, ccl19, cc2
Up	MET3	24h	BP	GO:0044419	biological process involved in interspecies interaction between organisms	28	3	0.0198264	ENSDLAG00005015840,ENSDLAG00005019576,ENSDLAG00005008061	srs1a, saa, tfa
Up	MET3	24h	BP	GO:0006826	iron ion transport	28	2	0.00748688	ENSDLAG00005021309,ENSDLAG00005008061	hpxb, tfa
Up	MET3	24h	BP	GO:0009617	response to bacterium	28	2	0.0319357	ENSDLAG00005019576,ENSDLAG00005008061	saa, tfa
Up	MET3	24h	BP	GO:0042592	homeostatic process	28	5	0.00197603	ENSDLAG00005028074,ENSDLAG00005005252,ENSDLAG00005001556,ENSDLAG00005019576,ENSDLAG00005021309	hamp1, hamp2, hepcidin-like, hpxb, saa
Up	MET3	24h	BP	GO:0006935	chemotaxis	28	2	0.0350263	ENSDLAG00005014333,ENSDLAG00005019576	cxcr2, saa
Up	MET3	24h	BP	GO:0031640	killing of cells of another organism	28	2	0.00586628	ENSDLAG00005015840,ENSDLAG00005019576	srs1a, saa
Up	MET3	24h	BP	GO:0097241	hematopoietic stem cell migration to bone marrow	28	1	0.0198264	ENSDLAG00005002264	selp
Up	MET3	24h	BP	GO:0001780	neutrophil homeostasis	28	1	0.0499027	ENSDLAG00005019576	saa
Up	MET3	24h	BP	GO:0019427	acetyl-CoA biosynthetic process from acetate	28	1	0.0499027	ENSDLAG00005021841	acss2
Up	MET3	24h	CC	GO:0005576	extracellular region	21	9	4.52236e-05	ENSDLAG00005028074,ENSDLAG00005005252,ENSDLAG00005021309,ENSDLAG00005001556,ENSDLAG00005007992,ENSDLAG00005019576,ENSDLAG00005008061,ENSDLAG00005022653,ENSDLAG00005014898	cc2, ccl19, hamp1, hamp2, hepcidin-like, hpxb, saa, tfa, wfikkn2b
Up	MET3	24h	CC	GO:0046930	pore complex	21	2	0.0139508	ENSDLAG00005024758,ENSDLAG00005015840	c7b, srs1a

## Sheet: CTRL_48hpi
Regulation	Treatment	Time	GO	GO ID	Pathway	Query_size	Intersection_size	Enrichment FDR	Gene_ID	Gene_name
Up	CTRL	48h	BP	GO:0006955	immune response	37	4	0.0208175	ENSDLAG00005024758,ENSDLAG00005021347,ENSDLAG00005007992,ENSDLAG00005010821	c7b, ccl19, cgas, IL-1b
Up	CTRL	48h	BP	GO:0006879	intracellular iron ion homeostasis	37	4	1.25561e-05	ENSDLAG00005028074,ENSDLAG00005005252,ENSDLAG00005021309,ENSDLAG00005001556	hamp1, hamp2, hepcidin-like, hpxb
Up	CTRL	48h	BP	GO:0002376	immune system process	37	5	0.0148348	ENSDLAG00005019576,ENSDLAG00005024758,ENSDLAG00005021347,ENSDLAG00005007992,ENSDLAG00005010821	c7b, ccl19, cgas, IL-1b, saa
Up	CTRL	48h	BP	GO:0044419	biological process involved in interspecies interaction between organisms	37	5	0.0010553	ENSDLAG00005000512,ENSDLAG00005015840,ENSDLAG00005008061,ENSDLAG00005019576,ENSDLAG00005010821	cgas, srs1a, PSAPL1, saa, tfa
Up	CTRL	48h	BP	GO:0009617	response to bacterium	37	3	0.00538833	ENSDLAG00005000512,ENSDLAG00005008061,ENSDLAG00005019576	PSAPL1, saa, tfa
Up	CTRL	48h	BP	GO:0042592	homeostatic process	37	5	0.00647704	ENSDLAG00005028074,ENSDLAG00005005252,ENSDLAG00005021309,ENSDLAG00005001556,ENSDLAG00005019576	hamp1, hamp2, hepcidin-like, hpxb, saa
Up	CTRL	48h	BP	GO:0031640	killing of cells of another organism	37	2	0.00884824	ENSDLAG00005015840,ENSDLAG00005019576	srs1a, saa
Up	CTRL	48h	BP	GO:0006826	iron ion transport	37	2	0.0115406	ENSDLAG00005021309,ENSDLAG00005008061	hpxb, tfa
Up	CTRL	48h	BP	GO:0097241	hematopoietic stem cell migration to bone marrow	37	1	0.0247202	ENSDLAG00005002264	selp
Up	CTRL	48h	CC	GO:0005576	extracellular region	26	9	0.000812676	ENSDLAG00005028074,ENSDLAG00005005252,ENSDLAG00005021570,ENSDLAG00005021309,ENSDLAG00005001556,ENSDLAG00005021347,ENSDLAG00005007992,ENSDLAG00005008061,ENSDLAG00005019576	ccl19, hamp1, hamp2, lep, hepcidin-like, hpxb, IL-1b, saa, tfa
Up	CTRL	48h	CC	GO:0046930	pore complex	26	2	0.0481912	ENSDLAG00005024758,ENSDLAG00005015840	c7b, srs1a
Down	CTRL	48h	MF	GO:0005201	extracellular matrix structural constituent	79	5	5.82745e-05	ENSDLAG00005017636,ENSDLAG00005023991,ENSDLAG00005020853,ENSDLAG00005024788,ENSDLAG00005011706	col11a1b, col1a1a, col5a1, col5a2a, col2a1b
Down	CTRL	48h	MF	GO:0004867	serine-type endopeptidase inhibitor activity	79	3	0.0493927	ENSDLAG00005016109,ENSDLAG00005007750,ENSDLAG00005033274	COL6A3, col7a1, serpinh1b
Down	CTRL	48h	MF	GO:0005515	protein binding	79	40	0.0493927	ENSDLAG00005025199,ENSDLAG00005018522,ENSDLAG00005029907,ENSDLAG00005024111,ENSDLAG00005030471,ENSDLAG00005017863,ENSDLAG00005023578,ENSDLAG00005027872,ENSDLAG00005019303,ENSDLAG00005006767,ENSDLAG00005024230,ENSDLAG00005032404,ENSDLAG00005006002,ENSDLAG00005031801,ENSDLAG00005022071,ENSDLAG00005011969,ENSDLAG00005011030,ENSDLAG00005015765,ENSDLAG00005033476,ENSDLAG00005009284,ENSDLAG00005017636,…	abi3bpa, abi3bpb, abraa, ank1b, anos1a, aspn, CABZ01009512.1, cbln10, ccn2a, ccn4a, col1a1a, col5a2a, COL6A3, col7a1, cxcl19, ehd2a, plxna2, col2a1b, fstl1, ttn, ENSDLAG00005025199, trim39l, fndc1, homer1b, LRRC3, lrrc30a, ndnfl, olfml3a, p3h3, p4ha3, postna, si:ch211-253p14.2, si:dkey-202e22.2, si:dkey-226m8.10, sparcl2, tnc, TRIL, wnt2ba, zgc:113307, zgc:163014
Down	CTRL	48h	MF	GO:0030414	peptidase inhibitor activity	79	4	0.0381033	ENSDLAG00005006002,ENSDLAG00005016109,ENSDLAG00005007750,ENSDLAG00005033274	anos1a, COL6A3, col7a1, serpinh1b
Down	CTRL	48h	MF	GO:0008237	metallopeptidase activity	79	6	0.0319402	ENSDLAG00005007866,ENSDLAG00005033735,ENSDLAG00005004973,ENSDLAG00005008348,ENSDLAG00005007818,ENSDLAG00005006783	ADAM12, adamts17, cpe, cpxm1b, CPXM2, mmp13b
Down	CTRL	48h	MF	GO:0004181	metallocarboxypeptidase activity	79	3	0.0239295	ENSDLAG00005007866,ENSDLAG00005033735,ENSDLAG00005004973	cpe, cpxm1b, CPXM2
Down	CTRL	48h	CC	GO:0005576	extracellular region	28	8	0.0120648	ENSDLAG00005021914,ENSDLAG00005006002,ENSDLAG00005022071,ENSDLAG00005011030,ENSDLAG00005011963,ENSDLAG00005009747,ENSDLAG00005007750,ENSDLAG00005002168	anos1a, ccn2a, ccn4a, cxcl19, ENSDLAG00005021914, serpinh1b, smpd3, wnt2ba

## Sheet: MET2_48hpi
Regulation	Treatment	Time	GO	GO ID	Pathway	Query_size	Intersection_size	Enrichment FDR	Gene_ID	Gene_name
Up	MET2	48h	MF	GO:0005125	cytokine activity	82	8	0.0119968	ENSDLAG00005021347,ENSDLAG00005030350,ENSDLAG00005007992,ENSDLAG00005014206,ENSDLAG00005033541,ENSDLAG00005033919,ENSDLAG00005020004,ENSDLAG00005014751	ccl19, ccl19a.1, ck3, cxcl18b, gcsf, IL-1b, IL-8, m17
Up	MET2	48h	MF	GO:0042379	chemokine receptor binding	82	5	6.90264e-05	ENSDLAG00005007992,ENSDLAG00005014206,ENSDLAG00005033541,ENSDLAG00005020004,ENSDLAG00005014751	ccl19, ccl19a.1, ck3, cxcl18b, IL-8
Up	MET2	48h	MF	GO:0003725	double-stranded RNA binding	82	2	0.0161038	ENSDLAG00005009098,ENSDLAG00005009090	si:ch211-153b23.3, si:ch211-153b23.4
Up	MET2	48h	BP	GO:0006955	immune response	64	11	9.28484e-07	ENSDLAG00005024758,ENSDLAG00005021347,ENSDLAG00005030350,ENSDLAG00005007992,ENSDLAG00005014206,ENSDLAG00005033541,ENSDLAG00005033919,ENSDLAG00005010821,ENSDLAG00005020004,ENSDLAG00005006744,ENSDLAG00005014751	c7b, ccl19, ccl19a.1, cgas, ck3, cxcl18b, gcsf, IL-1b, IL-8, m17, sarm1
Up	MET2	48h	BP	GO:0006879	intracellular iron ion homeostasis	64	4	3.51633e-05	ENSDLAG00005028074,ENSDLAG00005005252,ENSDLAG00005021309,ENSDLAG00005001556	hamp1, hamp2, hepcidin-like, hpxb
Up	MET2	48h	BP	GO:0002376	immune system process	64	12	4.01955e-06	ENSDLAG00005006744,ENSDLAG00005019576 ENSDLAG00005024758,ENSDLAG00005030350,ENSDLAG00005021347,ENSDLAG00005007992,ENSDLAG00005014206,ENSDLAG00005010821,ENSDLAG00005020004,ENSDLAG00005033919,ENSDLAG00005014751, ENSDLAG00005033541	ccl19, cgas, ck3, cxcl18b, gcsf, IL-1b, IL-8, m17, sarm1
Up	MET2	48h	BP	GO:0044419	biological process involved in interspecies interaction between organisms	64	8	1.30835e-05	ENSDLAG00005000512,ENSDLAG00005009077,ENSDLAG00005015840,ENSDLAG00005008061,ENSDLAG00005000539,ENSDLAG00005019576,ENSDLAG00005010821,ENSDLAG00005006744	cgas, srs1a, irg1l, NK-lysin, PSAPL1, saa, sarm1, tfa
Up	MET2	48h	BP	GO:0009617	response to bacterium	64	5	0.000141914	ENSDLAG00005000512,ENSDLAG00005008061,ENSDLAG00005019576,ENSDLAG00005009077,ENSDLAG00005000539	irg1l, NK-lysin, PSAPL1, saa, tfa
Up	MET2	48h	BP	GO:0006935	chemotaxis	64	4	0.00416559	ENSDLAG00005014206,ENSDLAG00005019576,ENSDLAG00005014333,ENSDLAG00005026407	cxcr2, IL-8, ptafr, saa
Up	MET2	48h	BP	GO:0031640	killing of cells of another organism	64	2	0.0326556	ENSDLAG00005015840,ENSDLAG00005019576	srs1a, saa
Up	MET2	48h	BP	GO:0006826	iron ion transport	64	2	0.0422531	ENSDLAG00005021309,ENSDLAG00005008061	hpxb, tfa
Up	MET2	48h	CC	GO:0005576	extracellular region	46	20	5.77162e-11	ENSDLAG00005028074,ENSDLAG00005005252,ENSDLAG00005021570,ENSDLAG00005021309,ENSDLAG00005025772,ENSDLAG00005021347,ENSDLAG00005030350,ENSDLAG00005007992,ENSDLAG00005014206,ENSDLAG00005001556,ENSDLAG00005008061,ENSDLAG00005019576,ENSDLAG00005033541,ENSDLAG00005033919,ENSDLAG00005020004,ENSDLAG00005018313,ENSDLAG00005002491,ENSDLAG00005034902,ENSDLAG00005014751,ENSDLAG00005014009	ccl19, ccl19a.1, ck3, cxcl18b, hamp1, hamp2, IL-22, lep, hepcidin-like, esm1, gcsf, hpxb, igfbp1a, IL-1b, IL-8, m17, nppc, saa, tfa, wfikkn2a
Down	MET2	48h	MF	GO:0005201	extracellular matrix structural constituent	179	9	5.59746e-09	ENSDLAG00005032448,ENSDLAG00005017636,ENSDLAG00005015255,ENSDLAG00005023991,ENSDLAG00005020853,ENSDLAG00005001815,ENSDLAG00005011706,ENSDLAG00005024788,ENSDLAG00005019220	col11a1b, col1a1a, col1a1b, col1a2, COL4A3, col5a1, col5a2a, dpt, col2a1b
Down	MET2	48h	MF	GO:0004867	serine-type endopeptidase inhibitor activity	179	6	0.00373512	ENSDLAG00005016109,ENSDLAG00005007750,ENSDLAG00005033274,ENSDLAG00005028856,ENSDLAG00005003835,ENSDLAG00005024751	col28a1b, COL6A3, COL6A6, col7a1, itih5, serpinh1b
Down	MET2	48h	MF	GO:0005515	protein binding	179	87	0.00606674	ENSDLAG00005027564,ENSDLAG00005034400,ENSDLAG00005000346,ENSDLAG00005011053,ENSDLAG00005003351,ENSDLAG00005019303,ENSDLAG00005016597,ENSDLAG00005000185,ENSDLAG00005031801,ENSDLAG00005016033,ENSDLAG00005000749,ENSDLAG00005017636,ENSDLAG00005023578,ENSDLAG00005021776,ENSDLAG00005034078,ENSDLAG00005006767,ENSDLAG00005011536,ENSDLAG00005011969,ENSDLAG00005027587,ENSDLAG00005033166,ENSDLAG00005022071,…	abi3bpa, abi3bpb, abraa, asb14a, ASB15, asip2b, aspn, c1qtnf6a, c1qtnf7, camk2n1a, caskin1, ccn2a, ccn4a, clip3, col1a1a, col1a1b, col5a2a, COL6A3, col7a1, CPZ, cxcl19, daw1, dnah12, ehd2a, stc2a, mxra5, col2a1b, fstl1, ttn, tnc, muc5ac, trim39l, fmodb, fndc1, FO818699.1, FQ323119.1, GAP43, igfbp6b, igsf10, IGSF9B, INSC, iqsec2a, kbtbd3, lmod2b, lnx2a, lrp2a, LRRC3, lrrc30a, LRRC38, lrrc4.1, lsp1…
Down	MET2	48h	MF	GO:0005509	calcium ion binding	179	19	0.0137495	ENSDLAG00005010198,ENSDLAG00005023393,ENSDLAG00005017753,ENSDLAG00005001837,ENSDLAG00005031918,ENSDLAG00005018791,ENSDLAG00005027587,ENSDLAG00005001356,ENSDLAG00005016959,ENSDLAG00005000990,ENSDLAG00005021327,ENSDLAG00005022435,ENSDLAG00005025681,ENSDLAG00005001600,ENSDLAG00005025083,ENSDLAG00005033576,ENSDLAG00005003839,ENSDLAG00005027101,ENSDLAG00005019474	cd248b, CDH18, ehd2a, myl2, f10, fbln2, fbln7, fkbp14, fkbp7, frem1b, lrp2a, matn4, nid1b, sgca, si:ch73-173h19.3, slit1b, sparc, sparcl2, thbs3b
Down	MET2	48h	MF	GO:0030414	peptidase inhibitor activity	179	6	0.0137495	ENSDLAG00005016109,ENSDLAG00005007750,ENSDLAG00005033274,ENSDLAG00005028856,ENSDLAG00005003835,ENSDLAG00005024751	col28a1b, COL6A3, COL6A6, col7a1, itih5, serpinh1b
Down	MET2	48h	MF	GO:0005506	iron ion binding	179	7	0.014382	ENSDLAG00005018761,ENSDLAG00005006767,ENSDLAG00005032099,ENSDLAG00005033378,ENSDLAG00005034603,ENSDLAG00005035008,ENSDLAG00005012245	ch25h, cygb1, cyp27c1, cyp2r1, hbae5, p3h3, p4ha3
Down	MET2	48h	MF	GO:0008237	metallopeptidase activity	179	9	0.0152237	ENSDLAG00005008438,ENSDLAG00005007818,ENSDLAG00005004973,ENSDLAG00005017441,ENSDLAG00005033735,ENSDLAG00005011007,ENSDLAG00005012300,ENSDLAG00005006783,ENSDLAG00005007776	ADAM12, adamts10, adamts17, ADAMTS7, cpe, CPXM2, CPZ, ecel1, mmp20b
Down	MET2	48h	MF	GO:0004181	metallocarboxypeptidase activity	179	3	0.0454591	ENSDLAG00005004973,ENSDLAG00005033735,ENSDLAG00005007776	cpe, CPXM2, CPZ
Down	MET2	48h	BP	GO:0015669	gas transport	110	3	0.0418729	ENSDLAG00005028781,ENSDLAG00005032099,ENSDLAG00005035008	cahz, cygb1, hbae5
Down	MET2	48h	BP	GO:0030198	extracellular matrix organization	110	5	0.02669	ENSDLAG00005017636,ENSDLAG00005023991,ENSDLAG00005020853,ENSDLAG00005024788,ENSDLAG00005011706	col11a1b, col1a1a, col5a1, col5a2a, col2a1b
Down	MET2	48h	CC	GO:0005576	extracellular region	55	14	0.000330916	ENSDLAG00005017753,ENSDLAG00005022071,ENSDLAG00005000869,ENSDLAG00005016959,ENSDLAG00005021327,ENSDLAG00005007750,ENSDLAG00005011030,ENSDLAG00005028487,ENSDLAG00005025681,ENSDLAG00005011963,ENSDLAG00005028468,ENSDLAG00005001491,ENSDLAG00005024414,ENSDLAG00005002168	asip2b, ccn2a, ccn4a, cxcl19, dkk3b, stc2a, f10, fbln2, igfbp6b, serpinh1b, sparc, thbs3b, WNT1, wnt2ba
Down	MET2	48h	CC	GO:0030017	sarcomere	55	4	0.00219224	ENSDLAG00005030467,ENSDLAG00005024834,ENSDLAG00005032524,ENSDLAG00005029433	myoz3a, TNNI2, tnni2a.2, tnni4b.2
Down	MET2	48h	CC	GO:0005581	collagen trimer	55	2	0.0126114	ENSDLAG00005032448,ENSDLAG00005001815	col1a1b, COL4A3

## Sheet: MET3_48hpi
Regulation	Treatment	Time	GO	GO ID	Pathway	Query_size	Intersection_size	Enrichment FDR	Gene_ID	Gene_name
Up	MET3	48h	MF	GO:0005125	cytokine activity	36	3	0.0119968	ENSDLAG00005007992,ENSDLAG00005033541,ENSDLAG00005020004	ccl19, ccl19a.1, ck3
Up	MET3	48h	MF	GO:0042379	chemokine receptor binding	36	3	0.00595117	ENSDLAG00005007992,ENSDLAG00005033541,ENSDLAG00005020004	ccl19, ccl19a.1, ck3
Up	MET3	48h	BP	GO:0006955	immune response	30	4	0.00985814	ENSDLAG00005024758,ENSDLAG00005007992,ENSDLAG00005033541,ENSDLAG00005020004	c7b, ccl19, ccl19a.1, ck3
Up	MET3	48h	BP	GO:0006879	intracellular iron ion homeostasis	30	4	4.35958e-06	ENSDLAG00005028074,ENSDLAG00005005252,ENSDLAG00005021309,ENSDLAG00005001556	hamp1, hamp2, hepcidin-like, hpxb
Up	MET3	48h	BP	GO:0002376	immune system process	30	5	0.00661993	ENSDLAG00005019576,ENSDLAG00005024758,ENSDLAG00005007992,ENSDLAG00005020004,ENSDLAG00005033541	c7b, ccl19, ccl19a.1, ck3, saa
Up	MET3	48h	BP	GO:0044419	biological process involved in interspecies interaction between organisms	30	4	0.002655	ENSDLAG00005009077,ENSDLAG00005015840,ENSDLAG00005008061,ENSDLAG00005019576	srs1a, irg1l, saa, tfa
Up	MET3	48h	BP	GO:0009617	response to bacterium	30	3	0.00278626	ENSDLAG00005008061,ENSDLAG00005019576,ENSDLAG00005009077	irg1l, saa, tfa
Up	MET3	48h	BP	GO:0042592	homeostatic process	30	5	0.002655	ENSDLAG00005028074,ENSDLAG00005005252,ENSDLAG00005021309,ENSDLAG00005001556,ENSDLAG00005019576	hamp1, hamp2, hepcidin-like, hpxb, saa
Up	MET3	48h	BP	GO:0031640	killing of cells of another organism	30	2	0.00612639	ENSDLAG00005015840,ENSDLAG00005019576	srs1a, saa
Up	MET3	48h	BP	GO:0006826	iron ion transport	30	2	0.00742787	ENSDLAG00005021309,ENSDLAG00005008061	hpxb, tfa
Up	MET3	48h	BP	GO:0097241	hematopoietic stem cell migration to bone marrow	30	1	0.0178164	ENSDLAG00005002264	selp
Up	MET3	48h	BP	GO:0046464	acylglycerol catabolic process	30	1	0.0390055	ENSDLAG00005011801	pnpla2
Up	MET3	48h	BP	GO:0001780	neutrophil homeostasis	30	1	0.0473218	ENSDLAG00005019576	saa
Up	MET3	48h	CC	GO:0005576	extracellular region	23	11	1.23141e-06	ENSDLAG00005028074,ENSDLAG00005005252,ENSDLAG00005021309,ENSDLAG00005021570,ENSDLAG00005001556,ENSDLAG00005008061,ENSDLAG00005007992,ENSDLAG00005019576,ENSDLAG00005018313,ENSDLAG00005033541,ENSDLAG00005020004	ccl19, ccl19a.1, ck3, hamp1, hamp2, IL-22, lep, hepcidin-like, hpxb, saa, tfa
Up	MET3	48h	CC	GO:0046930	pore complex	23	2	0.0259682	ENSDLAG00005024758,ENSDLAG00005015840	c7b, srs1a
Down	MET3	48h	MF	GO:0005201	extracellular matrix structural constituent	33	2	0.048227	ENSDLAG00005017636,ENSDLAG00005015255	col1a1a, col1a2
Down	MET3	48h	MF	GO:0005506	iron ion binding	33	3	0.048227	ENSDLAG00005035008,ENSDLAG00005033378,ENSDLAG00005006767	hbae5, p3h3, p4ha3
Down	MET3	48h	MF	GO:0070996	type 1 melanocortin receptor binding	33	1	0.048227	ENSDLAG00005000869	asip2b
Down	MET3	48h	MF	GO:0031406	carboxylic acid binding	33	2	0.048227	ENSDLAG00005033378,ENSDLAG00005006767	p3h3, p4ha3
Down	MET3	48h	BP	GO:0006952	defense response	28	3	0.0257322	ENSDLAG00005004651,ENSDLAG00005031248	dic, leap2
Down	MET3	48h	BP	GO:0015669	gas transport	28	2	0.0252414	ENSDLAG00005028781,ENSDLAG00005035008	cahz, hbae5
Down	MET3	48h	BP	GO:0017000	antibiotic biosynthetic process	28	1	0.0252414	ENSDLAG00005028768	eevs
Down	MET3	48h	BP	GO:0009649	entrainment of circadian clock	28	1	0.0252414	ENSDLAG00005000521	per2
Down	MET3	48h	BP	GO:0009628	response to abiotic stimulus	28	3	0.0252414	ENSDLAG00005000521,ENSDLAG00005028781,ENSDLAG00005015255	cahz, col1a2, per2
Down	MET3	48h	BP	GO:0033335	anal fin development	28	1	0.0252414	ENSDLAG00005005616	rspo2
Down	MET3	48h	BP	GO:0033337	dorsal fin development	28	1	0.0252414	ENSDLAG00005005616	rspo2
Down	MET3	48h	BP	GO:0042742	defense response to bacterium	28	2	0.0252414	ENSDLAG00005004651,ENSDLAG00005031248	dic, leap2
Down	MET3	48h	BP	GO:0044060	regulation of endocrine process	28	1	0.0252414	ENSDLAG00005000869	asip2b
Down	MET3	48h	BP	GO:0009411	response to UV	28	1	0.0360146	ENSDLAG00005000869	asip2b
Down	MET3	48h	BP	GO:0006426	glycyl-tRNA aminoacylation	28	1	0.0360146	ENSDLAG00005017209	gars1
Down	MET3	48h	BP	GO:0033340	pelvic fin development	28	1	0.0360146	ENSDLAG00005005616	rspo2
Down	MET3	48h	BP	GO:0042542	response to hydrogen peroxide	28	1	0.0360146	ENSDLAG00005000869	asip2b
Down	MET3	48h	BP	GO:1905953	negative regulation of lipid localization	28	1	0.0252414	ENSDLAG00005000869	asip2b
Down	MET3	48h	BP	GO:0035025	positive regulation of Rho protein signal transduction	28	1	0.0472109	ENSDLAG00005033166	abraa
Down	MET3	48h	BP	GO:0042753	positive regulation of circadian rhythm	28	1	0.0472109	ENSDLAG00005000521	per2
Down	MET3	48h	BP	GO:0015670	carbon dioxide transport	28	1	0.0360146	ENSDLAG00005028781	cahz
Down	MET3	48h	BP	GO:0045475	locomotor rhythm	28	1	0.0472109	ENSDLAG00005000521	per2
